# Supplementary material for: Influence of sports flooring and shoes on impact forces and performance during jump tasks
Source: PLoS One. 2017 Oct 11;12(10):e0186297. doi: 10.1371/journal.pone.0186297 (PMC5636165; doi:10.1371/journal.pone.0186297)
Supplement: S1 File — (CSV) [file pone.0186297.s001.csv]

sid	flooring	shoe	task	trial	Tflight	Tcontact	BW	BM	hFTM	hIMM	hTOV	hCOM	PBMpeak	GRFpeak	TtP	VALR	VILR	TtVILR	Wecc	Wcon
1	1	2	1	1	0.449	0.179	749.5930713	76.41345518	0.247205666	0.253062398	0.238490293	0.239201649	65.67147663	60.79439791	0.084	723.5371841	1955.807386	0.011	-3.829950577	3.932498073
1	1	2	2	1	0.431	0.18	749.5930713	76.41345518	0.22778246	0.206912705	0.206167751	0.206747083	65.65273723	64.41273972	0.073	881.6707305	2081.047109	0.02	-3.743303521	3.44918015
1	1	2	1	2	0.428	0.201	749.4225516	76.39607242	0.224622511	0.248690686	0.222042635	0.222741679	66.96524538	58.04172727	0.096	603.9972916	1497.982768	0.029	-3.744015047	3.639484981
1	1	2	2	2	0.439	0.202	749.4225516	76.39607242	0.236316899	0.203232055	0.225928478	0.226650634	66.44322516	57.56631016	0.09	638.9493684	1751.398937	0.038	-3.931878224	3.865057868
1	1	2	1	3	0.483	0.174	748.8565223	76.33837144	0.286061888	0.292477309	0.27907942	0.280024871	75.01710545	66.05079339	0.076	868.8911695	3639.323118	0.011	-4.113763085	4.409354711
1	1	2	2	3	0.464	0.191	748.8565223	76.33837144	0.263998646	0.24736454	0.249587086	0.250338653	76.0409882	59.16461034	0.087	679.6856021	3028.621067	0.021	-4.07842786	4.06243634
1	1	2	3	1	0.516	0.747	747.4039707	76.19029845	0.326486435	0.314298356	0.314307443	0.31443657	43.4774375	25.44589061	0.079	321.566573	2404.111858	0.006	-8.164461743	8.001055994
1	1	2	4	1	0.511	0.747	747.4039707	76.19029845	0.320189834	0.332660239	0.308255442	0.308368655	41.77702917	30.5647838	0.078	391.1797587	1294.915521	0.071	-7.834925559	8.23440461
1	1	2	3	2	0.516	0.767	747.5468688	76.20486547	0.326486435	0.308060419	0.309707549	0.309948896	42.87768469	22.89722565	0.094	242.3352833	1533.760335	0.006	-8.11820751	8.145073999
1	1	2	4	2	0.509	0.767	747.5468688	76.20486547	0.317688361	0.331589319	0.297085777	0.297229029	42.1693257	25.2439262	0.105	240.6258056	1197.036429	0.002	-7.648500321	8.135072416
1	1	2	3	3	0.524	0.777	747.5333111	76.2034834	0.336688523	0.312762618	0.314269709	0.314435947	42.37132759	26.89273388	0.078	344.3698151	2285.591055	0.002	-8.133822989	8.044294275
1	1	2	4	3	0.515	0.777	747.5333111	76.2034834	0.32522221	0.351104911	0.304619546	0.304773928	42.17043448	30.30268299	0.073	414.456299	1725.117988	0.007	-7.754848052	8.208487329
1	1	1	1	1	0.478	0.185	743.3536376	75.77740783	0.280169937	0.298138687	0.267009436	0.267198257	77.80826839	60.25951706	0.083	725.9419605	4735.712269	0.016	-4.272360594	4.235324899
1	1	1	2	1	0.477	0.182	743.3536376	75.77740783	0.278998904	0.261295496	0.265404869	0.265458182	77.64856867	61.60530076	0.082	750.1157785	4565.212903	0.017	-4.224676414	4.301910705
1	1	1	1	2	0.486	0.194	743.5261093	75.79498958	0.289626488	0.298295393	0.275874902	0.27610294	70.51405265	58.30002781	0.09	647.2928597	5153.374942	0.009	-4.448467495	4.575366879
1	1	1	2	2	0.463	0.189	743.5261093	75.79498958	0.262861947	0.239274297	0.234612024	0.234807814	70.05901243	57.42754269	0.083	691.8774403	5160.235554	0.009	-4.15696325	4.01385667
1	1	1	1	3	0.469	0.183	743.7931312	75.82220978	0.269718928	0.287368957	0.261352225	0.261541362	67.18332867	60.48781767	0.086	703.2409003	5059.335532	0.007	-4.073292884	4.340722602
1	1	1	2	3	0.453	0.208	743.7931312	75.82220978	0.251629841	0.2217324	0.230180025	0.23032025	71.43347182	53.02826193	0.09	589.1882561	3104.36745	0.004	-4.192153278	3.848522442
1	1	1	3	1	0.499	0.737	743.2412059	75.76594655	0.305328139	0.29838327	0.299395529	0.299311315	42.69788081	37.5901065	0.069	543.3743949	3228.099313	0.065	-8.018485575	7.987264298
1	1	1	4	1	0.504	0.737	743.2412059	75.76594655	0.311477594	0.319161909	0.30532748	0.305337961	44.01907376	42.92627688	0.071	604.2738508	4814.564017	0.067	-7.526006792	8.137861
1	1	1	3	2	0.507	0.748	743.0296736	75.74438296	0.315196697	0.310227337	0.309229414	0.309182388	43.46764313	24.75800748	0.096	257.3595679	1049.186711	0.024	-8.035438719	7.989679023
1	1	1	4	2	0.511	0.748	743.0296736	75.74438296	0.320189834	0.310167861	0.298538424	0.298337063	43.66994394	23.07180984	0.155	148.6314834	2886.814724	0.011	-7.599202515	8.015092042
1	1	1	3	3	0.502	0.784	743.0329314	75.74471507	0.309010455	0.294642253	0.2938862	0.293607079	42.54394663	49.92731172	0.069	724.0587431	8550.563553	0.067	-8.299215852	8.287194188
1	1	1	4	3	0.505	0.784	743.0329314	75.74471507	0.312714843	0.335381847	0.303573242	0.303452239	43.24374398	36.03908204	0.086	418.4772737	2614.175785	0.082	-7.982297761	8.310768765
1	2	2	1	1	0.435	0.189	748.5170953	76.30377028	0.23203006	0.241941588	0.221087239	0.221628066	67.25991318	59.82849843	0.082	728.7463956	1938.698435	0.02	-3.719526197	3.609122585
1	2	2	2	1	0.434	0.197	748.5170953	76.30377028	0.230964482	0.21137634	0.212194804	0.212751651	65.42565863	55.97089088	0.079	707.2912275	1533.738105	0.038	-3.855880007	3.703404745
1	2	2	1	2	0.457	0.179	748.3876149	76.29057106	0.256093254	0.271183775	0.23640278	0.23710668	69.99120394	62.73330942	0.079	793.707587	1809.266834	0.017	-3.991130733	3.940865714
1	2	2	2	2	0.482	0.193	748.3876149	76.29057106	0.284878593	0.277803234	0.275095684	0.275795174	78.2916882	62.4889804	0.088	708.7689293	3558.106804	0.024	-4.392630661	4.372232939
1	2	2	1	3	0.457	0.183	748.4817921	76.30017148	0.256093254	0.288989171	0.244876315	0.245628181	70.05926057	60.5087762	0.081	746.7711321	1707.466674	0.025	-3.965621701	3.974921279
1	2	2	2	3	0.468	0.178	748.4817921	76.30017148	0.268569967	0.235474551	0.258254441	0.259046108	72.95094303	66.38805526	0.084	789.7005282	1899.864669	0.012	-4.072932056	4.139624559
1	2	2	3	1	0.524	0.749	747.9661159	76.24760349	0.336688523	0.32019763	0.32111757	0.321596737	42.91448997	27.90841814	0.074	375.8257244	1244.498131	0.001	-8.601776353	8.309456909
1	2	2	4	1	0.519	0.749	747.9661159	76.24760349	0.330293825	0.344747699	0.314377513	0.314947274	41.76448257	30.47899073	0.078	389.7507954	1220.497376	0.012	-7.602464919	8.554136699
1	2	2	3	2	0.52	0.725	747.8609061	76.2368784	0.33156786	0.313625805	0.312414782	0.312975755	43.48416035	27.01842	0.086	313.115263	1667.565654	0.007	-8.27461414	8.157445509
1	2	2	4	2	0.522	0.725	747.8609061	76.2368784	0.334123287	0.351874142	0.316185401	0.316884679	42.79944691	27.63885464	0.075	367.5841306	1273.399463	0.012	-7.559518722	8.475088034
1	2	2	3	3	0.529	0.752	748.1138175	76.26266017	0.343144532	0.318668439	0.316426478	0.316905162	43.53254237	27.93896771	0.079	353.1200375	1399.111961	0.011	-8.732702357	8.284991483
1	2	2	4	3	0.524	0.752	748.1138175	76.26266017	0.336688523	0.361749201	0.311888881	0.312288872	42.88353295	29.35919092	0.074	396.0689308	2116.894423	0.007	-7.914724946	8.489623101
1	2	1	1	1	0.487	0.187	744.3856762	75.88261376	0.290819592	0.33453927	0.282343616	0.283177876	77.39774826	60.66593877	0.084	722.1994372	1879.481912	0.007	-4.339273993	4.499329779
1	2	1	2	1	0.472	0.182	744.3856762	75.88261376	0.273180526	0.226962349	0.260279374	0.261015666	77.70279446	64.07198908	0.083	771.6960493	3203.500617	0.019	-4.167571609	4.281328583
1	2	1	1	2	0.467	0.205	744.6723518	75.91183744	0.267423458	0.297195636	0.251500886	0.252328595	71.15761274	53.84008789	0.095	566.5672093	2272.241139	0.029	-4.325097498	4.190750017
1	2	1	2	2	0.486	0.2	744.6723518	75.91183744	0.289626488	0.26013262	0.275754009	0.276496927	73.10435494	56.88177425	0.093	610.8543388	2552.039399	0.016	-4.491188268	4.542021377
1	2	1	1	3	0.471	0.187	744.2207795	75.8658042	0.272024207	0.306397127	0.250631661	0.25139365	73.56615432	58.80646817	0.084	699.6768594	4246.577274	0.014	-4.178906164	4.162145688
1	2	1	2	3	0.468	0.186	744.2207795	75.8658042	0.268569967	0.23526365	0.248576067	0.249285322	75.54418145	59.43547356	0.088	675.2847777	2587.331698	0.016	-4.207009554	4.18638272
1	2	1	3	1	0.519	0.757	743.844537	75.82745007	0.330293825	0.320675356	0.320407795	0.321037376	43.83961145	54.00946486	0.077	700.8923954	6004.421876	0.072	-8.224033735	8.305705016
1	2	1	4	1	0.528	0.757	743.844537	75.82745007	0.341848426	0.333132868	0.315738265	0.316275814	43.74255769	39.62404112	0.064	618.3652814	3258.186841	0.059	-8.258579312	8.247815259
1	2	1	3	2	0.514	0.72	743.513531	75.79370735	0.323960438	0.304778891	0.304968834	0.305565377	43.50181286	32.42762607	0.096	337.2655206	1811.627968	0.019	-8.378615162	8.090107366
1	2	1	4	2	0.516	0.72	743.513531	75.79370735	0.326486435	0.352513121	0.315149862	0.315738169	42.84976764	26.63875499	0.113	234.8129648	1164.212744	0.012	-7.713462546	8.34328416
1	2	1	3	3	0.524	0.709	743.3443438	75.77646042	0.336688523	0.321907096	0.323460221	0.324002064	44.48823016	33.66823926	0.113	296.9318223	1264.904688	0.104	-8.390490582	8.189295273
1	2	1	4	3	0.504	0.709	743.3443438	75.77646042	0.311477594	0.343045252	0.316496902	0.31680993	43.81619196	27.43978788	0.115	238.187999	1708.973991	0.031	-7.327702581	8.410475385
1	3	2	1	1	0.421	0.172	745.2229114	75.96796145	0.21733513	0.238991366	0.218341503	0.218072094	68.39645381	63.35249635	0.084	754.4157758	2792.492993	0.023	-3.383271212	3.585031883
1	3	2	2	1	0.418	0.185	745.2229114	75.96796145	0.214248753	0.20260541	0.223050488	0.222795012	69.22271214	58.35288871	0.091	641.6846207	2008.741542	0.024	-3.38382207	3.566560899
1	3	2	1	2	0.432	0.164	746.4137908	76.08935959	0.228840682	0.25366919	0.215525072	0.215114082	68.02568212	67.17719833	0.073	919.4668507	2847.83577	0.017	-3.569547441	3.522356145
1	3	2	2	2	0.425	0.176	746.4137908	76.08935959	0.221484633	0.208411782	0.216749256	0.216427905	67.90144549	64.96926806	0.085	764.1526051	1869.775232	0.034	-3.56422397	3.476579043
1	3	2	1	3	0.426	0.173	746.1100333	76.05839458	0.22252814	0.255390933	0.224818491	0.224436514	69.11912574	59.59973288	0.084	709.5268903	1963.096918	0.015	-3.413726299	3.59397206
1	3	2	2	3	0.395	0.167	746.1100333	76.05839458	0.191319805	0.143638546	0.170629514	0.170304844	57.39702649	61.03652366	0.071	859.0064022	2575.126665	0.007	-3.174965359	2.919144233
1	3	2	3	1	0.522	0.777	750.0880213	76.46391035	0.334123287	0.318033347	0.318527321	0.319586135	43.34150864	27.65526888	0.084	328.7342932	1646.266839	0.007	-8.289866813	8.213782102
1	3	2	4	1	0.509	0.777	750.0880213	76.46391035	0.317688361	0.326862522	0.299686966	0.30059651	42.44844004	25.10125354	0.089	281.2489338	1452.449914	0.007	-7.564056239	8.190028997
1	3	2	3	2	0.522	0.751	750.3637068	76.4920137	0.334123287	0.315808004	0.317097881	0.318102106	42.45226229	31.05827504	0.086	359.7411579	1883.4646	0.003	-8.327498753	8.181574428
1	3	2	4	2	0.509	0.751	750.3637068	76.4920137	0.317688361	0.329095089	0.297701884	0.298747776	40.70875509	24.21625357	0.055	438.7457439	1392.694411	0.003	-7.530654076	8.148260321
1	3	2	3	3	0.505	0.804	749.6573356	76.42000628	0.312714843	0.29893902	0.297063239	0.298066433	41.51144759	26.43313052	0.086	306.7000959	1414.681904	0.009	-8.340587719	8.360203848
1	3	2	4	3	0.517	0.804	749.6573356	76.42000628	0.327753113	0.335325756	0.308220245	0.309157575	41.51731568	24.2255934	0.089	271.8080519	1657.157676	0.007	-8.023481309	8.645084358
1	3	1	1	1	0.399	0.174	743.939074	75.83708716	0.195214256	0.230445957	0.185568509	0.185594702	59.70666302	57.034891	0.08	711.8977273	3536.660096	0.017	-3.154994421	3.153388069
1	3	1	2	1	0.377	0.18	743.939074	75.83708716	0.174280356	0.143620031	0.164665648	0.16469857	56.77276316	57.38076399	0.09	637.2900652	1826.942531	0.019	-3.065228341	2.91060273
1	3	1	1	2	0.393	0.171	743.3515989	75.77720001	0.189387294	0.214249863	0.193939217	0.19387898	63.95699954	58.64719202	0.085	689.3847629	2194.063649	0.028	-2.999478846	3.186734014
1	3	1	2	2	0.374	0.172	743.3515989	75.77720001	0.1715177	0.141889478	0.167183053	0.167162644	58.00681566	56.85536018	0.084	676.7285573	1817.829109	0.025	-2.8673484	2.84320443
1	3	1	1	3	0.399	0.168	743.2340306	75.76521511	0.195214256	0.219668042	0.185667556	0.18562033	60.71080116	60.21813564	0.078	771.4774354	2523.189563	0.017	-3.112036398	3.097965577
1	3	1	2	3	0.42	0.165	743.2340306	75.76521511	0.216303885	0.189051423	0.202333871	0.20223673	66.47792116	59.24552572	0.074	799.2240013	2773.964275	0.012	-3.351364419	3.351325418
1	3	1	3	1	0.517	0.735	745.2146169	75.96711591	0.327753113	0.31761417	0.318433599	0.318886888	44.95455511	41.12476777	0.073	562.6389035	4546.704135	0.069	-8.36554569	8.02998356
1	3	1	4	1	0.497	0.735	745.2146169	75.96711591	0.302885523	0.314542767	0.297083542	0.297614179	43.12936022	29.725625	0.089	333.3065469	1679.674139	0.011	-7.312375293	8.287573763
1	3	1	3	2	0.504	0.771	744.6499828	75.90955715	0.311477594	0.281258766	0.300893344	0.301288426	44.89937282	38.84333028	0.092	421.5270907	3665.941555	0.077	-8.356314312	7.537007595
1	3	1	4	2	0.507	0.771	744.6499828	75.90955715	0.315196697	0.346487741	0.304830111	0.305049573	43.28067002	30.52896219	0.089	342.9583995	1941.916216	0.085	-7.916934613	8.590908885
1	3	1	3	3	0.515	0.775	744.612545	75.90574074	0.32522221	0.313479996	0.313804719	0.313914677	43.66709656	33.47454323	0.1	333.7744913	2068.354758	0.095	-8.568270897	8.542652785
1	3	1	4	3	0.508	0.775	744.612545	75.90574074	0.316441303	0.331732298	0.308278814	0.308552981	43.85116212	28.91454557	0.097	297.5869345	1518.462225	0.093	-7.826434731	8.339960081
1	4	2	1	1	0.423	0.18	747.4080813	76.19071748	0.219404976	0.22820896	0.206839753	0.206968495	66.16428272	58.59926442	0.084	697.197792	2357.111285	0.016	-3.527650677	3.441363555
1	4	2	2	1	0.431	0.201	747.4080813	76.19071748	0.22778246	0.221314064	0.217464694	0.217603984	67.15884685	53.69236746	0.087	616.0900747	2103.01209	0.034	-3.828836323	3.628077182
1	4	2	1	2	0.443	0.175	746.9728781	76.1463529	0.240642977	0.269404435	0.235045263	0.235006443	69.11767317	65.60301064	0.082	799.9182014	1787.610238	0.02	-3.714912608	3.831918855
1	4	2	2	2	0.429	0.168	746.9728781	76.1463529	0.225673375	0.187829602	0.207583061	0.207515752	66.64418331	69.3595924	0.073	949.0106338	1980.659536	0.028	-3.634884204	3.477810282
1	4	2	1	3	0.449	0.182	746.8026382	76.12899867	0.247205666	0.260519403	0.23259935	0.232633313	71.75713931	62.39251905	0.087	716.5710837	2246.318788	0.021	-3.966299918	3.807682133
1	4	2	2	3	0.464	0.175	746.8026382	76.12899867	0.263998646	0.256459876	0.254094268	0.253963541	74.35660575	72.83532027	0.076	958.0500993	4865.688587	0.023	-4.021552502	4.068815547
1	4	2	3	1	0.517	0.728	748.6953364	76.32194017	0.327753113	0.312051328	0.311435376	0.312060272	42.12938312	23.00884904	0.089	257.7755825	2144.861617	0.002	-8.224288173	7.942946784
1	4	2	4	1	0.522	0.728	748.6953364	76.32194017	0.334123287	0.338447558	0.308029129	0.308640477	41.9083319	26.22863092	0.077	340.2180794	1569.273524	0.003	-7.887603818	8.249426942
1	4	2	3	2	0.524	0.767	748.4136243	76.29322245	0.336688523	0.320398153	0.319344591	0.319850856	43.74952192	23.8348826	0.095	250.3485123	2277.659724	0.007	-8.397125978	8.182793491
1	4	2	4	2	0.513	0.767	748.4136243	76.29322245	0.322701117	0.332925856	0.301312281	0.301836012	41.76101803	27.35970422	0.055	495.3758272	1946.961935	0.006	-7.654877108	8.240716769
1	4	2	3	3	0.52	0.787	748.4228248	76.29416035	0.33156786	0.309818096	0.309995693	0.310401806	42.3114507	36.78184526	0.067	548.675627	1755.57342	0.061	-8.667601553	8.330782657
1	4	2	4	3	0.519	0.787	748.4228248	76.29416035	0.330293825	0.35449965	0.311964963	0.312520085	40.87657076	37.56932361	0.084	445.9899475	1930.81619	0.076	-8.058512911	8.672147292
1	4	1	1	1	0.439	0.172	744.3643171	75.88043642	0.236316899	0.255838918	0.222771527	0.223183294	69.1800284	58.61603082	0.077	759.6503147	4879.518588	0.014	-3.577423087	3.64074986
1	4	1	2	1	0.4	0.18	744.3643171	75.88043642	0.196194	0.175013505	0.180675123	0.180834799	60.61544377	59.11879546	0.082	720.8902057	1829.852417	0.025	-3.292317948	3.147568845
1	4	1	1	2	0.382	0.173	744.2194204	75.86566566	0.178933833	0.181733011	0.164504471	0.16474664	56.00443044	61.13503335	0.082	744.0735365	2289.441455	0.018	-3.047414934	2.932814038
1	4	1	2	2	0.419	0.171	744.2194204	75.86566566	0.215275093	0.21693889	0.204810076	0.20508747	65.87069608	60.49877715	0.075	804.9772292	2255.302165	0.014	-3.349775053	3.405773133
1	4	1	1	3	0.425	0.184	744.0266822	75.84601794	0.221484633	0.232058034	0.214396309	0.21464393	66.98142991	57.92894761	0.089	649.8411717	1489.069605	0.009	-3.56619511	3.542100474
1	4	1	2	3	0.429	0.185	744.0266822	75.84601794	0.225673375	0.212869828	0.216721042	0.217020769	67.33112222	57.71021497	0.088	655.3184571	1661.392429	0.025	-3.629619619	3.61570389
1	4	1	3	1	0.52	0.881	744.4236642	75.88648626	0.33156786	0.325572086	0.326227892	0.326567477	44.07037204	42.85137131	0.079	541.9687127	3451.207361	0.073	-8.295635079	8.444731342
1	4	1	4	1	0.494	0.881	744.4236642	75.88648626	0.299239994	0.291865646	0.281940079	0.28227433	44.77862966	29.91692081	0.086	347.3501983	1876.486935	0.081	-7.959605243	7.912149628
1	4	1	3	2	0.515	0.766	743.1447528	75.75611413	0.32522221	0.317040441	0.323332806	0.323725872	45.37895717	46.08855721	0.081	568.2220741	4373.50838	0.073	-8.174812622	8.521256139
1	4	1	4	2	0.517	0.766	743.1447528	75.75611413	0.327753113	0.340327052	0.330959154	0.331140111	45.11037335	26.59296907	0.084	315.8852374	1883.808345	0.011	-7.201275835	8.882876395
1	4	1	3	3	0.512	0.754	743.7282745	75.81559828	0.32144425	0.312806191	0.311553721	0.311857764	43.73893668	41.44094449	0.088	470.1254322	3999.968435	0.077	-8.424816505	8.439084314
1	4	1	4	3	0.513	0.754	743.7282745	75.81559828	0.322701117	0.328605028	0.310451142	0.310608499	43.90736217	25.75446273	0.105	244.9891635	1802.663345	0.016	-7.71113036	8.45020439
1	5	2	1	1	0.439	0.198	749.7460227	76.42904703	0.236316899	0.241273507	0.223517692	0.224314883	67.11399471	52.84025062	0.08	659.0262728	1287.861145	0.028	-3.865421179	3.713830079
1	5	2	2	1	0.455	0.199	749.7460227	76.42904703	0.253856643	0.26174092	0.256831193	0.257839245	66.19929308	59.11940781	0.094	628.0362589	1284.720977	0.023	-4.008317432	4.163294206
1	5	2	1	2	0.452	0.196	749.8787209	76.44257427	0.250520119	0.279812401	0.241337439	0.242331525	67.84680019	57.73850556	0.081	711.648547	1469.599906	0.02	-3.966538574	3.968976993
1	5	2	2	2	0.449	0.193	749.8787209	76.44257427	0.247205666	0.214473828	0.236416955	0.237246512	65.91983193	58.95392774	0.08	736.1653573	1817.704353	0.021	-3.94594754	4.002660913
1	5	2	1	3	0.471	0.18	749.6672552	76.42101748	0.272024207	0.280688448	0.260598954	0.261726273	72.90133059	63.91409276	0.082	778.6167325	2325.799968	0.01	-4.071186501	4.215152409
1	5	2	2	3	0.452	0.192	749.6672552	76.42101748	0.250520119	0.235499057	0.236753127	0.237774544	72.19696856	62.00048306	0.078	793.4302053	2086.337048	0.023	-3.965484965	3.922248117
1	5	2	3	1	0.519	0.74	748.6281412	76.31509029	0.330293825	0.316873634	0.317190346	0.317928234	42.75742906	25.55104099	0.074	343.8606527	1960.293822	0.002	-8.105061359	8.123203388
1	5	2	4	1	0.525	0.74	748.6281412	76.31509029	0.33797482	0.336585945	0.31266934	0.313394541	42.44393198	29.37099323	0.057	513.5518314	1950.204074	0.007	-7.563354667	8.267795178
1	5	2	3	2	0.525	0.706	748.7453364	76.32703716	0.33797482	0.315752321	0.318364597	0.319179894	43.07146321	33.34742307	0.074	449.6865661	1389.939973	0.066	-8.386233488	8.26937907
1	5	2	4	2	0.518	0.706	748.7453364	76.32703716	0.329022243	0.353805824	0.314457154	0.315033118	42.08518862	24.67434962	0.061	403.7909119	1496.455309	0.01	-7.331242625	8.50050256
1	5	2	3	3	0.517	0.755	748.8951033	76.34230438	0.327753113	0.305763528	0.306706266	0.307441562	43.41735201	28.48119424	0.075	378.9598297	1387.566184	0.01	-8.286218282	8.292635731
1	5	2	4	3	0.516	0.755	748.8951033	76.34230438	0.326486435	0.350273667	0.308868937	0.309582839	43.12492325	29.5804537	0.064	460.3034358	1956.320303	0.01	-7.265264073	8.261442376
1	5	1	1	1	0.487	0.193	742.3897735	75.6791516	0.290819592	0.295156745	0.27225873	0.272181302	77.0016069	57.85331769	0.086	672.734507	2628.332847	0.007	-4.494650123	4.503601165
1	5	1	2	1	0.489	0.182	742.3897735	75.6791516	0.293213159	0.292132237	0.276897647	0.276709402	76.15291826	66.59971595	0.079	843.061141	3101.514684	0.008	-4.43715543	4.526545719
1	5	1	1	2	0.482	0.212	743.0622518	75.74770399	0.284878593	0.32989257	0.282676865	0.282770636	73.11210043	57.54115003	0.103	557.9444324	1486.249669	0.029	-4.557107068	4.662669947
1	5	1	2	2	0.485	0.216	743.0622518	75.74770399	0.288435835	0.235195996	0.274029768	0.274111014	76.23899487	55.4857742	0.102	543.2339638	2257.098116	0.012	-4.68023195	4.623192683
1	5	1	1	3	0.471	0.203	742.8426982	75.72532271	0.272024207	0.276771723	0.263032205	0.263079502	77.21918276	54.01640896	0.082	657.8203533	1524.19291	0.011	-4.278329879	4.199996261
1	5	1	2	3	0.454	0.208	742.8426982	75.72532271	0.252742016	0.246791852	0.242508595	0.242535816	67.12481333	52.84335354	0.098	539.0521492	1515.609256	0.007	-4.162865516	4.152598749
1	5	1	3	1	0.507	0.721	744.4185276	75.88596263	0.315196697	0.315280201	0.314342458	0.314954625	43.27166339	41.80008911	0.088	473.557459	2927.418883	0.082	-8.099603044	7.995064762
1	5	1	4	1	0.517	0.721	744.4185276	75.88596263	0.327753113	0.298358921	0.299597393	0.300110532	44.07109328	40.62016074	0.072	562.5894093	3466.51727	0.067	-8.099838421	8.010316643
1	5	1	3	2	0.52	0.735	744.4101066	75.88510419	0.33156786	0.317619114	0.318269703	0.318972484	44.76558334	25.07264133	0.102	244.9148928	1309.611432	0.014	-8.293331516	8.394974228
1	5	1	4	2	0.511	0.735	744.4101066	75.88510419	0.320189834	0.331219523	0.30643061	0.307174017	43.82108508	23.71361309	0.099	238.7580805	1174.011698	0.018	-7.618947913	8.262677142
1	5	1	3	3	0.525	0.691	744.2966223	75.87353561	0.33797482	0.320393128	0.321372052	0.321982594	43.58441889	28.2060139	0.098	287.4694893	1313.237866	0.015	-8.554424756	8.447503732
1	5	1	4	3	0.495	0.691	744.2966223	75.87353561	0.300452718	0.332136429	0.300726738	0.301339482	42.32551626	25.17280874	0.115	218.1937391	1959.049342	0.015	-7.52162051	8.189764761
2	1	2	1	1	0.36	0.195	860.1492871	87.68354661	0.15891714	0.162906513	0.152643022	0.152856637	51.05710881	53.45244554	0.086	620.6449322	1274.241341	0.033	-2.811861583	2.76595902
2	1	2	2	1	0.363	0.201	860.1492871	87.68354661	0.161576795	0.147811567	0.14613505	0.146239233	50.90582624	52.30924361	0.085	614.9346046	1354.644111	0.029	-3.026546794	2.889043764
2	1	2	1	2	0.365	0.206	860.1873218	87.68742385	0.16336216	0.154967427	0.156536196	0.156686356	51.57592486	52.36805688	0.089	588.2129288	1334.284836	0.022	-3.028248046	3.078369787
2	1	2	2	2	0.378	0.187	860.1873218	87.68742385	0.175206147	0.179777008	0.164468051	0.16475562	52.91549005	57.02539521	0.084	678.2288753	1776.993703	0.011	-3.016914077	3.162882297
2	1	2	1	3	0.376	0.192	860.1544637	87.6840743	0.173357018	0.177706703	0.16833429	0.168554813	54.6488514	56.9255026	0.086	661.7255318	1171.478411	0.013	-3.003152563	3.084936662
2	1	2	2	3	0.377	0.19	860.1544637	87.6840743	0.174280356	0.158295621	0.158403278	0.158697542	53.31654121	54.23367969	0.08	677.4619618	1725.398839	0.007	-3.032090971	3.006156264
2	1	2	3	1	0.537	0.665	861.0322623	87.77355702	0.353601672	0.336130524	0.325952731	0.326315618	45.40900724	23.31681738	0.074	314.6009981	2037.515695	0.011	-8.594187305	8.255216013
2	1	2	4	1	0.522	0.665	861.0322623	87.77355702	0.334123287	0.351235877	0.308012842	0.308531174	44.21687946	34.9425283	0.076	458.5828436	1902.395273	0.01	-6.965335598	7.830299396
2	1	2	3	2	0.524	0.688	860.3120986	87.70014359	0.336688523	0.315615947	0.318397573	0.31905498	45.81587065	28.5689384	0.078	365.2495262	1246.634219	0.01	-8.30307828	8.27487689
2	1	2	4	2	0.522	0.688	860.3120986	87.70014359	0.334123287	0.362867533	0.324647178	0.325133909	45.75157155	32.63871509	0.078	417.471468	2066.473241	0.011	-6.55452199	8.476252527
2	1	2	3	3	0.542	0.694	859.9824293	87.66653713	0.360217089	0.341870453	0.340838865	0.341347074	47.32085664	28.09430007	0.079	354.2956576	2181.676227	0.009	-8.620700541	8.622870975
2	1	2	4	3	0.533	0.694	859.9824293	87.66653713	0.348353483	0.362772218	0.326603912	0.327137429	45.72878106	27.49247408	0.074	371.1515093	2378.900854	0.008	-7.516513976	8.706954637
2	1	1	1	1	0.386	0.189	856.3731845	87.29861102	0.182700758	0.21655262	0.176489851	0.176856146	55.3525512	54.57658426	0.089	612.1749458	1594.870736	0.011	-3.111234483	3.199247376
2	1	1	2	1	0.38	0.197	856.3731845	87.29861102	0.177065085	0.136187647	0.160699416	0.160947098	53.25346961	50.22153215	0.087	576.9561586	1840.235464	0.011	-3.079424054	2.949889786
2	1	1	1	2	0.398	0.191	855.9831912	87.25885513	0.194236965	0.216654147	0.176227786	0.176534108	55.28770572	51.8039114	0.082	631.2770447	2873.633852	0.005	-3.237821635	3.252579092
2	1	1	2	2	0.406	0.201	855.9831912	87.25885513	0.202123964	0.18450708	0.188789114	0.189164042	58.0977802	53.52499747	0.087	614.9993356	2374.544104	0.009	-3.382039728	3.430953927
2	1	1	1	3	0.378	0.204	855.5507995	87.21477716	0.175206147	0.187393658	0.163705523	0.16390566	52.95917079	50.93368515	0.087	585.3299974	1749.359512	0.008	-3.124501088	3.105753354
2	1	1	2	3	0.392	0.209	855.5507995	87.21477716	0.188424718	0.171245072	0.172082369	0.172312853	53.71763405	51.11553507	0.089	573.2367923	1441.842817	0.015	-3.368857761	3.283847719
2	1	1	3	1	0.509	0.695	855.5448347	87.21416911	0.317688361	0.320412711	0.312744024	0.312958694	47.14447017	27.93009467	0.095	293.3275183	1088.011283	0.021	-8.327726282	8.043410175
2	1	1	4	1	0.503	0.695	855.5448347	87.21416911	0.310242798	0.300516624	0.298190669	0.298379816	45.32237774	33.22017546	0.092	360.2725324	2677.317257	0.017	-6.369776849	7.973311051
2	1	1	3	2	0.542	0.67	856.3350233	87.29472087	0.360217089	0.33720776	0.331393825	0.331380777	47.7791727	24.14888299	0.094	256.3399875	1573.176461	0.016	-8.923859046	8.48211698
2	1	1	4	2	0.512	0.67	856.3350233	87.29472087	0.32144425	0.341325981	0.291462821	0.291698528	43.74997375	26.00065591	0.085	305.5895325	2359.249196	0.017	-7.960979814	8.253342327
2	1	1	3	3	0.53	0.672	855.7159427	87.23161184	0.344443091	0.3300334	0.322697583	0.322748589	48.48751622	22.10781114	0.305	72.42787181	3137.967925	0.018	-9.00907405	8.305537825
2	1	1	4	3	0.524	0.672	855.7159427	87.23161184	0.336688523	0.348931609	0.312548885	0.31265495	46.19465815	30.91539802	0.092	335.1659404	2990.429667	0.015	-7.891903204	8.339413036
2	2	2	1	1	0.369	0.211	859.7358428	87.64140012	0.16696232	0.187479493	0.156478644	0.156934361	51.07072063	48.85921487	0.091	535.7471048	1269.833661	0.008	-3.057370688	3.020952223
2	2	2	2	1	0.38	0.195	859.7358428	87.64140012	0.177065085	0.151004311	0.161715758	0.16219777	50.44470926	54.76224699	0.083	659.5015424	1384.277292	0.009	-3.119596287	3.18647246
2	2	2	1	2	0.386	0.192	860.0997335	87.67849511	0.182700758	0.206891735	0.164463749	0.164937912	52.25974875	53.86201022	0.075	717.2507533	1765.085039	0.02	-3.137493511	3.13755244
2	2	2	2	2	0.401	0.187	860.0997335	87.67849511	0.197176196	0.177092297	0.183824464	0.184459975	55.00474872	57.53463256	0.08	717.9882013	1869.671688	0.009	-3.254660701	3.370473885
2	2	2	1	3	0.371	0.192	860.4518055	87.7143853	0.168777115	0.196356922	0.154872184	0.15538671	50.37722424	52.55831166	0.084	624.6667718	1345.503358	0.008	-2.944905336	2.949460588
2	2	2	2	3	0.396	0.195	860.4518055	87.7143853	0.192289739	0.16568626	0.180318351	0.180913898	54.86762665	54.96806463	0.083	661.4046099	1289.412217	0.035	-3.25989702	3.285265975
2	2	2	3	1	0.526	0.635	859.1526782	87.58195238	0.33926357	0.319734662	0.320488179	0.321009885	46.06050225	24.17495777	0.082	294.7970642	1490.718081	0.012	-8.030327114	8.292945903
2	2	2	4	1	0.507	0.635	859.1526782	87.58195238	0.315196697	0.344551959	0.308105519	0.308649338	44.30717975	33.63204313	0.075	447.8137212	2266.791212	0.009	-6.313767807	7.976507838
2	2	2	3	2	0.528	0.685	859.2228978	87.58911055	0.341848426	0.315702871	0.320243355	0.320824736	46.0235158	24.4792987	0.083	294.3329517	1609.446644	0.009	-8.41135004	8.298124794
2	2	2	4	2	0.505	0.685	859.2228978	87.58911055	0.312714843	0.344663473	0.299521442	0.300099443	43.98805655	31.03604983	0.077	402.0929179	1934.943727	0.009	-6.52428552	8.211494438
2	2	2	3	3	0.528	0.661	859.0413724	87.57060587	0.341848426	0.313900116	0.31783538	0.31841514	45.44640133	25.07907737	0.094	266.2605279	1604.876415	0.009	-8.198607563	8.717060461
2	2	2	4	3	0.494	0.661	859.0413724	87.57060587	0.299239994	0.343574419	0.294417519	0.295027635	43.2648516	25.67653812	0.072	355.9001172	1707.079659	0.01	-6.64250992	7.820801662
2	2	1	1	1	0.368	0.202	856.2886875	87.2899974	0.166058602	0.163204132	0.159537536	0.159990059	52.38209624	49.19372354	0.096	512.4596803	1484.820757	0.019	-2.976203458	3.066821304
2	2	1	2	1	0.378	0.201	856.2886875	87.2899974	0.175206147	0.171973534	0.164097587	0.164614022	51.77888431	50.19166148	0.088	569.6203525	1746.935554	0.007	-3.060619652	3.069915751
2	2	1	1	2	0.388	0.187	856.6352365	87.32532458	0.184598935	0.217550571	0.165797331	0.166365366	52.99995005	52.40289712	0.081	646.1463332	2643.104977	0.005	-3.116523331	3.169647409
2	2	1	2	2	0.384	0.204	856.6352365	87.32532458	0.18081239	0.151722986	0.165092601	0.165597494	53.53838743	48.70042019	0.086	565.9870174	1331.916034	0.005	-3.169117952	3.067811087
2	2	1	1	3	0.38	0.187	857.1031246	87.37302105	0.177065085	0.180877577	0.160130296	0.16059628	52.70462795	54.09759149	0.084	643.6006522	2587.755319	0.007	-3.042382816	3.076963133
2	2	1	2	3	0.374	0.189	857.1031246	87.37302105	0.1715177	0.162766084	0.151829797	0.152333738	52.37870889	52.29978253	0.085	615.2780943	2584.207314	0.006	-2.989908436	2.90577253
2	2	1	3	1	0.543	0.684	854.0646036	87.06327447	0.361547529	0.333169388	0.335636057	0.335531763	48.26451066	22.68327273	0.293	77.23150024	2348.292104	0.012	-8.885324638	9.048020471
2	2	1	4	1	0.518	0.684	854.0646036	87.06327447	0.329022243	0.391707564	0.335207532	0.335040798	46.74408334	25.91000641	0.074	350.0420929	2323.252844	0.02	-7.379124036	8.948349851
2	2	1	3	2	0.524	0.699	854.4354763	87.10108121	0.336688523	0.312449649	0.322818517	0.322934898	46.42006168	26.60690278	0.105	253.2613032	1411.693153	0.022	-8.404466953	9.008551906
2	2	1	4	2	0.511	0.699	854.4354763	87.10108121	0.320189834	0.354593564	0.315743396	0.315795628	47.33126834	31.28032353	0.096	325.6130648	2884.349959	0.018	-7.271543231	8.32777872
2	2	1	3	3	0.533	0.691	853.7793738	87.03419817	0.348353483	0.337548456	0.330360574	0.330291465	47.48507851	24.18922727	0.096	251.0136394	1456.553891	0.017	-8.572685396	8.827267848
2	2	1	4	3	0.504	0.691	853.7793738	87.03419817	0.311477594	0.331528994	0.302699566	0.302742491	45.57112969	24.26781707	0.08	302.4486415	2720.195107	0.017	-7.577321696	8.590442412
2	3	2	1	1	0.358	0.222	857.2397069	87.38694424	0.157156299	0.16693003	0.15349046	0.153418183	50.39997017	48.4012805	0.097	498.8973328	1137.126385	0.036	-2.997590173	3.101859713
2	3	2	2	1	0.363	0.21	857.2397069	87.38694424	0.161576795	0.151057021	0.156419713	0.156332847	49.79020762	51.14219337	0.095	538.4412655	1041.459921	0.02	-2.97983936	3.209928774
2	3	2	1	2	0.371	0.201	858.0537175	87.46992441	0.168777115	0.165773761	0.156941718	0.156879239	53.19448702	48.52365003	0.087	557.6511181	1392.021324	0.021	-3.058145052	2.931797053
2	3	2	2	2	0.385	0.191	858.0537175	87.46992441	0.181755348	0.187097828	0.171113561	0.171075144	50.65998067	54.72029423	0.084	650.9693301	1673.946799	0.012	-3.095554372	3.147048258
2	3	2	1	3	0.4	0.196	858.0671153	87.47129018	0.196194	0.198497419	0.180981255	0.180902454	58.60808182	53.45628252	0.083	643.1108404	2098.402797	0.008	-3.34169411	3.212673974
2	3	2	2	3	0.414	0.197	858.0671153	87.47129018	0.210167918	0.210063506	0.195987154	0.195938763	58.05609172	56.40284932	0.08	703.7537674	1416.693406	0.037	-3.556979855	3.54668315
2	3	2	3	1	0.544	0.657	859.693211	87.63705424	0.362880422	0.340589794	0.334558212	0.335001607	47.13636951	26.93609479	0.075	358.9318879	2005.430255	0.012	-8.663398214	8.519779478
2	3	2	4	1	0.529	0.657	859.693211	87.63705424	0.343144532	0.374311195	0.324824827	0.325282731	45.08035182	28.38776385	0.078	364.0085955	1751.199893	0.009	-7.465856715	8.457540535
2	3	2	3	2	0.54	0.71	860.0721119	87.67567937	0.357563565	0.341460934	0.34236759	0.343060437	47.27792045	28.97599446	0.076	379.967941	1334.577626	0.013	-8.495566684	8.812313495
2	3	2	4	2	0.517	0.71	860.0721119	87.67567937	0.327753113	0.346513579	0.318127006	0.318574653	45.56110864	28.89296117	0.08	360.5846026	1458.671332	0.014	-7.167794746	8.340612615
2	3	2	3	3	0.544	0.697	859.0405396	87.57052098	0.362880422	0.328928524	0.343718402	0.344173727	47.04732367	24.16932064	0.084	287.4363667	1747.62007	0.007	-8.859341446	9.07420919
2	3	2	4	3	0.521	0.697	859.0405396	87.57052098	0.332844347	0.382750435	0.33035711	0.330673798	46.20652945	28.56109536	0.08	356.4555703	1843.656954	0.015	-7.369369239	8.82749776
2	3	1	1	1	0.364	0.194	856.1929047	87.28023331	0.162468251	0.183383878	0.151409134	0.151709462	49.69761698	50.72477275	0.086	589.5071957	1557.397303	0.007	-2.841186471	2.802016385
2	3	1	2	1	0.359	0.197	856.1929047	87.28023331	0.158035493	0.129153348	0.138149506	0.138369072	49.02328254	49.85332686	0.086	579.0570286	2051.094425	0.005	-2.937096057	2.784016387
2	3	1	1	2	0.4	0.19	856.2799001	87.28910161	0.196194	0.221063507	0.178284338	0.178797696	55.76759262	54.21696309	0.082	659.973989	3951.810634	0.007	-3.257089647	3.320867646
2	3	1	2	2	0.387	0.194	856.2799001	87.28910161	0.18364862	0.157225265	0.164101579	0.164526985	54.313154	54.42489283	0.085	639.004373	1904.705134	0.008	-3.195135133	3.130674144
2	3	1	1	3	0.406	0.203	856.4727182	87.30875747	0.202123964	0.222257878	0.182139571	0.182639994	58.182045	52.73755043	0.088	599.1250494	2555.184685	0.008	-3.49712941	3.472760953
2	3	1	2	3	0.414	0.199	856.4727182	87.30875747	0.210167918	0.188881901	0.189975597	0.190451493	59.5693976	55.37187952	0.087	635.760637	2449.124305	0.01	-3.57151816	3.572841076
2	3	1	3	1	0.533	0.697	856.3766689	87.29896622	0.348353483	0.333646313	0.333466155	0.334344614	47.44416972	21.93370761	0.156	139.8708078	1648.473129	0.018	-8.686560743	8.797885085
2	3	1	4	1	0.523	0.697	856.3766689	87.29896622	0.335404679	0.354811662	0.328226759	0.329079772	46.70497484	24.58975281	0.082	299.0215053	2210.335453	0.018	-7.722330222	8.819904727
2	3	1	3	2	0.52	0.721	855.9326849	87.25370652	0.33156786	0.316597247	0.318742066	0.31950625	47.23474609	21.25353838	0.333	63.60933388	1852.528751	0.018	-8.688676869	8.972549684
2	3	1	4	2	0.515	0.721	855.9326849	87.25370652	0.32522221	0.351547037	0.325770612	0.326498973	46.96483505	25.19537665	0.096	262.1402488	1271.120786	0.023	-7.941584465	8.857928526
2	3	1	3	3	0.534	0.712	856.3370353	87.29492597	0.349661852	0.327775577	0.3321849	0.332891656	47.81275519	23.41991791	0.097	241.2310588	1522.53981	0.019	-8.757934378	9.025229775
2	3	1	4	3	0.481	0.712	856.3370353	87.29492597	0.28369775	0.314701123	0.280280958	0.281040138	42.97235842	27.51671959	0.099	277.4444755	2138.039501	0.019	-6.500838938	8.404081147
2	4	2	1	1	0.367	0.198	862.8913658	87.96307387	0.165157335	0.163796115	0.155994273	0.156561476	49.08132287	54.65486583	0.087	627.818301	1104.895449	0.036	-2.949369411	3.078912649
2	4	2	2	1	0.366	0.198	862.8913658	87.96307387	0.164258522	0.155347084	0.147285522	0.147780008	50.61272007	50.71889605	0.087	581.9239124	1341.471993	0.009	-3.018567252	2.926471936
2	4	2	1	2	0.347	0.195	862.6991206	87.94347641	0.147647021	0.148985336	0.138728786	0.139227541	48.91796931	53.06942812	0.088	602.2850996	1322.099202	0.034	-2.736274236	2.666107152
2	4	2	2	2	0.369	0.191	862.6991206	87.94347641	0.16696232	0.157402869	0.15151764	0.152072141	50.6211555	55.74444177	0.083	670.547076	1373.154723	0.012	-2.967409539	2.89651076
2	4	2	1	3	0.371	0.191	863.0530047	87.97955133	0.168777115	0.169068497	0.154561335	0.155149587	51.09620398	55.55347721	0.083	668.6520897	1206.757689	0.01	-3.002392404	2.955736775
2	4	2	2	3	0.382	0.195	863.0530047	87.97955133	0.178933833	0.173021033	0.161191361	0.161706965	52.67333033	53.51811789	0.09	594.41464	1650.156176	0.008	-3.147819706	3.030521952
2	4	2	3	1	0.527	0.659	860.0138108	87.66973616	0.340554771	0.325605528	0.322602305	0.322583865	46.38685622	24.48598677	0.078	312.9826068	1308.775468	0.009	-8.19327845	8.262297945
2	4	2	4	1	0.524	0.659	860.0138108	87.66973616	0.336688523	0.351647241	0.317940958	0.31798711	45.485609	35.51966889	0.076	466.7757319	2830.053002	0.011	-6.669794113	8.134903029
2	4	2	3	2	0.536	0.655	859.0505187	87.57153825	0.352285946	0.336492617	0.337505576	0.3375512	46.58553122	24.47564635	0.083	293.7536367	1721.44972	0.01	-8.221736602	8.677259851
2	4	2	4	2	0.517	0.655	859.0505187	87.57153825	0.327753113	0.354490744	0.323728687	0.323822908	45.8536555	30.14426894	0.075	401.6525693	2126.261611	0.008	-6.931862224	8.51313296
2	4	2	3	3	0.55	0.722	859.7679547	87.64467361	0.370929281	0.335115776	0.339776545	0.339808017	46.68578443	23.1516636	0.076	304.7097229	1966.805202	0.008	-9.154865459	8.923145992
2	4	2	4	3	0.529	0.722	859.7679547	87.64467361	0.343144532	0.392918613	0.324885955	0.325009722	45.01779867	30.16110268	0.074	406.6681503	1929.495462	0.01	-7.355329558	9.058229289
2	4	1	1	1	0.378	0.194	858.9242771	87.55866919	0.175206147	0.172467732	0.161886557	0.16234674	54.33329904	53.59823354	0.092	581.7788585	1590.933271	0.019	-3.131945775	3.073330806
2	4	1	2	1	0.402	0.191	858.9242771	87.55866919	0.198160845	0.196871953	0.181346464	0.181875696	57.67239933	54.32163421	0.084	645.408067	3009.182328	0.008	-3.298951981	3.268851184
2	4	1	1	2	0.371	0.185	858.6369221	87.52937623	0.168777115	0.179345873	0.160376965	0.160826654	52.94828752	53.95651384	0.087	618.8950108	2292.944479	0.018	-2.88552344	2.890788535
2	4	1	2	2	0.378	0.193	858.6369221	87.52937623	0.175206147	0.16235837	0.165783873	0.166259534	54.69446268	54.31433656	0.09	602.7563677	1562.218376	0.029	-3.027770836	3.000027971
2	4	1	1	3	0.388	0.195	858.8265823	87.54871018	0.184598935	0.210441566	0.171692979	0.172225389	56.59391385	54.76619804	0.087	628.6549616	2266.052802	0.011	-3.148905589	3.273180382
2	4	1	2	3	0.369	0.194	858.8265823	87.54871018	0.16696232	0.135900865	0.147996684	0.148391471	54.17313271	54.63267237	0.089	612.977543	1717.44392	0.011	-3.048673521	2.984834807
2	4	1	3	1	0.512	0.666	858.2139241	87.48625585	0.32144425	0.305784429	0.29930612	0.299887436	47.01776769	26.97943782	0.095	283.2240366	3242.223561	0.011	-7.870488734	7.995604108
2	4	1	4	1	0.522	0.666	858.2139241	87.48625585	0.334123287	0.359227542	0.321626159	0.322120593	48.3040772	43.59507631	0.085	511.6460816	3426.02386	0.016	-6.816450417	8.202775671
2	4	1	3	2	0.532	0.699	858.4369861	87.50899478	0.347047567	0.326455528	0.317111012	0.317759758	46.90466163	22.92004388	0.1	228.9810327	1972.368674	0.013	-8.696797862	8.617296143
2	4	1	4	2	0.528	0.699	858.4369861	87.50899478	0.341848426	0.360973776	0.312254454	0.312951306	46.52774644	26.21067704	0.076	344.5435292	3217.497821	0.01	-7.578463484	8.468812303
2	4	1	3	3	0.527	0.708	860.3152381	87.70046363	0.340554771	0.31069853	0.299810731	0.300616936	45.86060139	29.92766391	0.092	324.217462	2288.357344	0.021	-9.106886107	8.160466967
2	4	1	4	3	0.505	0.708	860.3152381	87.70046363	0.312714843	0.341566895	0.275189589	0.276003176	43.64791556	25.24695889	0.077	326.9659446	2223.933511	0.014	-7.800848663	7.861447402
2	5	2	1	1	0.35	0.205	857.1332312	87.37609011	0.150211031	0.147863614	0.147177359	0.14721768	47.96047357	51.60977098	0.089	579.8644923	1208.568613	0.036	-2.730901012	2.947062571
2	5	2	2	1	0.364	0.201	857.1332312	87.37609011	0.162468251	0.165068934	0.159438694	0.159431326	52.34081674	52.27265255	0.089	586.0986818	1152.718093	0.033	-2.860269817	3.159991492
2	5	2	1	2	0.371	0.194	857.9065423	87.45492138	0.168777115	0.178406605	0.164208973	0.164277948	55.21376156	56.516545	0.083	680.1493695	1489.453057	0.022	-2.95585226	3.083141377
2	5	2	2	2	0.392	0.194	857.9065423	87.45492138	0.188424718	0.173496284	0.178603605	0.178673246	54.78561058	55.56268216	0.079	703.1789032	1346.750968	0.035	-3.143985344	3.264433732
2	5	2	1	3	0.404	0.187	858.8178947	87.54782458	0.200137499	0.228871289	0.189229121	0.189321449	56.80762035	59.17519967	0.076	778.3670518	1543.385009	0.02	-3.346055649	3.493466141
2	5	2	2	3	0.394	0.177	858.8178947	87.54782458	0.190352324	0.159587465	0.175154958	0.175314701	55.13148754	59.4961671	0.074	803.3092006	1799.245164	0.008	-3.122338522	3.164671428
2	5	2	3	1	0.542	0.661	858.779074	87.54386719	0.360217089	0.335849537	0.33536378	0.335523641	47.44411093	27.99842043	0.078	357.7444582	1850.043929	0.007	-8.583493349	8.600009137
2	5	2	4	1	0.533	0.661	858.779074	87.54386719	0.348353483	0.386125926	0.336224135	0.336406513	46.73152312	32.3956445	0.067	483.8171449	1948.051936	0.008	-4.139289577	8.623882234
2	5	2	3	2	0.527	0.673	858.7659163	87.5425259	0.340554771	0.319294623	0.314110444	0.314166718	46.82943016	23.27337462	0.087	267.0820181	1432.675134	0.011	-8.493530591	8.196322599
2	5	2	4	2	0.537	0.673	858.7659163	87.5425259	0.353601672	0.376140287	0.32703241	0.327216546	45.83640138	39.9293939	0.072	553.4215077	2681.55388	0.009	-7.977298242	8.459145127
2	5	2	3	3	0.532	0.674	858.575969	87.52316269	0.347047567	0.324530746	0.328384559	0.328436837	46.78862591	23.27806649	0.082	283.1570994	1422.137823	0.009	-8.525765187	8.437323839
2	5	2	4	3	0.534	0.674	858.575969	87.52316269	0.349661852	0.373307476	0.330669761	0.330729964	45.74753518	30.70192984	0.07	438.5565599	1947.370213	0.009	-7.655625503	8.811927681
2	5	1	1	1	0.371	0.192	855.1217455	87.17103943	0.168777115	0.17814036	0.158642688	0.158744645	51.71198791	51.68872632	0.086	600.0446016	1381.880964	0.004	-2.908567164	2.945398531
2	5	1	2	1	0.381	0.189	855.1217455	87.17103943	0.177998233	0.169624461	0.168855706	0.169103629	53.95969979	54.43929579	0.086	631.8532243	2049.533895	0.008	-2.979087301	3.141525032
2	5	1	1	2	0.38	0.202	855.8323651	87.24347993	0.177065085	0.196528913	0.159746102	0.159866754	53.18085769	53.2052367	0.093	572.0857619	1277.573981	0.031	-3.27779662	3.048355891
2	5	1	2	2	0.399	0.204	855.8323651	87.24347993	0.195214256	0.172295624	0.173657385	0.173843473	56.18645583	52.96418716	0.09	588.1954991	1546.935084	0.008	-3.543060517	3.277460125
2	5	1	1	3	0.411	0.193	854.2778414	87.08501192	0.207133042	0.234776905	0.201456557	0.201624483	59.19580361	56.36699004	0.085	661.9171032	2018.831899	0.009	-3.343249586	3.691631635
2	5	1	2	3	0.39	0.199	854.2778414	87.08501192	0.186506921	0.159119836	0.178427385	0.178621849	57.73888944	51.3941481	0.089	576.8662527	1510.707722	0.006	-3.166699931	3.331726212
2	5	1	3	1	0.535	0.707	856.4100133	87.30236534	0.350972673	0.333023608	0.338000354	0.33873952	48.8106524	33.9521156	0.091	372.3398984	1884.599568	0.017	-8.668879707	8.943360375
2	5	1	4	1	0.523	0.707	856.4100133	87.30236534	0.335404679	0.357576602	0.329128876	0.329676586	47.73895032	24.24802572	0.109	222.0175877	1258.843326	0.023	-8.15057139	8.855871912
2	5	1	3	2	0.531	0.722	856.3688124	87.29816532	0.345744103	0.324071339	0.320148525	0.320719585	47.31582981	23.5642982	0.107	219.8374021	1025.107454	0.021	-8.851917113	9.002727247
2	5	1	4	2	0.505	0.722	856.3688124	87.29816532	0.312714843	0.345251831	0.300921045	0.30154967	44.91709248	26.22231511	0.092	283.9107925	1963.61515	0.018	-7.394711382	8.682296302
2	5	1	3	3	0.533	0.738	856.482993	87.30980489	0.348353483	0.3245813	0.328019732	0.328765885	46.96416256	22.27493238	0.116	191.4605047	2722.260121	0.015	-9.022324998	8.887759291
2	5	1	4	3	0.525	0.738	856.482993	87.30980489	0.33797482	0.363304482	0.32141844	0.32202183	46.69383958	39.58043434	0.083	475.710797	2788.232093	0.013	-7.152722949	8.921815699
3	1	2	1	1	0.397	0.179	760.9217855	77.56830336	0.193262126	0.171980897	0.186470658	0.186695657	57.13013328	59.88141804	0.066	907.3020259	1729.185688	0.003	-3.043527699	3.142495305
3	1	2	2	1	0.384	0.175	760.9217855	77.56830336	0.18081239	0.188887686	0.162217747	0.162467034	51.12244338	59.84570757	0.073	820.334016	1542.769338	0.029	-3.079016067	3.001277755
3	1	2	1	2	0.398	0.165	759.9393804	77.46815707	0.194236965	0.16965102	0.180468525	0.180747773	58.61183149	66.77930902	0.063	1059.476789	2268.028654	0.008	-3.083264961	3.06328226
3	1	2	2	2	0.397	0.171	759.9393804	77.46815707	0.193262126	0.233123952	0.192905546	0.193320895	61.79806741	63.92445861	0.075	851.9973775	1503.198274	0.018	-3.015447884	3.270173147
3	1	2	1	3	0.426	0.168	760.7657095	77.55239299	0.22252814	0.20336188	0.205165304	0.205607086	65.69153677	64.63643231	0.067	964.5920006	2510.302938	0.008	-3.460758148	3.419272735
3	1	2	2	3	0.444	0.176	760.7657095	77.55239299	0.241730627	0.270967525	0.232696509	0.233187458	69.17209203	65.54201365	0.062	1055.186757	2124.112405	0.028	-3.686133107	3.7776406
3	1	2	3	1	0.565	0.558	761.2422176	77.60096818	0.391437685	0.379416587	0.378143507	0.378701601	53.60116305	49.7475752	0.067	742.245317	3645.315344	0.059	-8.372499105	7.880799712
3	1	2	4	1	0.565	0.558	761.2422176	77.60096818	0.391437685	0.396478731	0.372372412	0.372941189	53.18521074	37.37453369	0.067	557.4980451	2024.459278	0.011	-7.770804723	8.224691511
3	1	2	3	2	0.547	0.563	760.928974	77.56903616	0.366893816	0.3587556	0.35913623	0.359664681	52.98861349	38.86821532	0.08	484.8809765	2073.894533	0.073	-8.177652879	7.656453038
3	1	2	4	2	0.571	0.563	760.928974	77.56903616	0.39979555	0.397872512	0.382851208	0.383346316	53.02136799	44.96639603	0.072	623.8421376	2277.326221	0.007	-7.45430318	8.481220853
3	1	2	3	3	0.563	0.586	760.4808261	77.523352	0.38867135	0.379739585	0.38023613	0.380855028	53.81845659	37.96662456	0.072	527.0168286	2296.21134	0.061	-8.422839297	8.296698812
3	1	2	4	3	0.588	0.586	760.4808261	77.523352	0.423955615	0.43773333	0.421000282	0.421640406	56.255227	42.78207681	0.068	629.5275807	1782.688654	0.007	-7.719423827	8.867470184
3	1	1	1	1	0.42	0.167	756.5428581	77.12191587	0.216303885	0.190440829	0.201518822	0.201704054	66.71272707	67.65340229	0.065	1040.86546	1814.788941	0.034	-3.389594456	3.389917556
3	1	1	2	1	0.422	0.177	756.5428581	77.12191587	0.218368827	0.237702129	0.196345772	0.196442525	64.5080067	64.75889433	0.074	874.8135538	3429.116056	0.01	-3.545129571	3.349271398
3	1	1	1	2	0.406	0.176	756.7605263	77.14410495	0.202123964	0.168399327	0.18361702	0.183799814	59.40416567	63.46939929	0.075	845.2994135	3108.079356	0.015	-3.325835649	3.335998185
3	1	1	2	2	0.397	0.186	756.7605263	77.14410495	0.193262126	0.217946774	0.165622037	0.16585066	61.54944206	58.43479554	0.066	885.0339447	2442.441974	0.008	-3.322951343	3.095743668
3	1	1	1	3	0.435	0.179	756.1934111	77.08629327	0.23203006	0.236531423	0.219290547	0.219587086	68.42415719	64.79699293	0.082	789.9667655	3782.384489	0.017	-3.700674139	3.811947057
3	1	1	2	3	0.439	0.201	756.1934111	77.08629327	0.236316899	0.223740753	0.216317108	0.216549988	75.60436057	63.04986002	0.083	758.2927318	3095.102772	0.023	-4.013697761	3.704442821
3	1	1	3	1	0.574	0.606	756.1714457	77.08405412	0.40400759	0.389108864	0.389448733	0.389538748	55.86763133	66.60171236	0.068	979.3663589	8473.218066	0.065	-8.619996961	8.242770004
3	1	1	4	1	0.568	0.606	756.1714457	77.08405412	0.395605582	0.421127483	0.390847484	0.391154549	56.41894472	37.62684816	0.088	427.5881393	1295.987882	0.01	-7.964408183	8.596960542
3	1	1	3	2	0.543	0.518	756.315	77.09868803	0.361547529	0.350450825	0.349059204	0.349145952	51.99329119	33.1555577	0.084	393.8613127	1522.723706	0.024	-7.879708185	7.869887168
3	1	1	4	2	0.556	0.518	756.315	77.09868803	0.379066427	0.399116653	0.374196015	0.374426871	53.62363868	55.08861575	0.061	901.7014657	3526.389449	0.052	-5.802205246	8.160451713
3	1	1	3	3	0.565	0.524	755.9567821	77.06217134	0.391437685	0.382688332	0.382078811	0.382228979	55.06492491	32.76030193	0.086	380.1777847	1184.108862	0.029	-8.299078275	8.178936443
3	1	1	4	3	0.576	0.524	755.9567821	77.06217134	0.406827878	0.406964505	0.388384275	0.388504115	56.50315041	44.51483705	0.075	593.7664686	1573.794222	0.069	-7.774094741	8.397878023
3	2	2	1	1	0.391	0.17	760.8750899	77.56354322	0.187464593	0.176250461	0.174948767	0.175063572	58.29364909	60.82213117	0.074	821.2673475	1742.313391	0.008	-3.109095097	2.96448769
3	2	2	2	1	0.398	0.174	760.8750899	77.56354322	0.194236965	0.197474004	0.173574515	0.173598851	56.92178218	61.88732232	0.072	859.6123973	2911.032563	0.008	-3.2454882	2.967153866
3	2	2	1	2	0.453	0.181	760.1951366	77.49422883	0.251629841	0.250516844	0.243841805	0.244140086	65.50815501	63.56370112	0.079	804.3244932	1691.996965	0.021	-3.9705363	4.14784151
3	2	2	2	2	0.428	0.178	760.1951366	77.49422883	0.224622511	0.219662953	0.21203388	0.212258009	64.13012086	61.60729737	0.066	932.4037439	1875.623542	0.007	-3.558009594	3.510774749
3	2	2	1	3	0.354	0.165	759.9413125	77.46835402	0.153664046	0.097500622	0.135833075	0.136018354	47.46733625	59.33519639	0.064	926.4609679	2862.975505	0.018	-2.612516458	2.517438709
3	2	2	2	3	0.385	0.165	759.9413125	77.46835402	0.181755348	0.271328072	0.175306046	0.175586572	57.95593584	65.96577486	0.066	998.5876216	1923.107853	0.037	-2.887662001	3.051051488
3	2	2	3	1	0.578	0.608	762.3036442	77.70916993	0.409657977	0.384412952	0.384482841	0.385820193	53.49360016	34.61148797	0.072	479.6713328	2054.069039	0.003	-8.809611863	8.175339413
3	2	2	4	1	0.589	0.608	762.3036442	77.70916993	0.425398867	0.462624255	0.415166105	0.416766297	55.18434904	35.94414922	0.08	448.8997249	1616.797607	0.007	-7.891407903	9.157151612
3	2	2	3	2	0.609	0.545	762.4736176	77.726497	0.454778918	0.427016633	0.428333366	0.430080872	55.51139235	34.56440344	0.076	454.0651657	1526.892432	0.008	-9.336083371	9.103912071
3	2	2	4	2	0.601	0.545	762.4736176	77.726497	0.442909181	0.477519667	0.42942186	0.431264657	54.93671444	32.65385805	0.066	494.9562068	2960.895047	0.007	-7.825382183	9.38378917
3	2	2	3	3	0.595	0.548	762.8697069	77.7668743	0.43410988	0.406483121	0.404966686	0.406579127	54.84628043	45.63665483	0.065	701.1409286	2752.457289	0.058	-8.906628974	8.746058595
3	2	2	4	3	0.604	0.548	762.8697069	77.7668743	0.447341939	0.459078111	0.40787851	0.409728134	53.5564849	37.58103982	0.05	750.4789221	2542.08494	0.007	-8.389067905	8.99843098
3	2	1	1	1	0.384	0.178	757.6066156	77.23035522	0.18081239	0.169599339	0.172578369	0.17293816	58.42454938	59.54523952	0.078	762.8443948	2091.923565	0.011	-2.972383814	3.074067106
3	2	1	2	1	0.381	0.179	757.6066156	77.23035522	0.177998233	0.184840341	0.166276848	0.166556691	59.47390787	59.966188	0.077	777.5171033	1589.400951	0.015	-3.008110218	3.051977841
3	2	1	1	2	0.379	0.18	757.9418854	77.2645326	0.17613439	0.142251274	0.161057151	0.161386026	53.73257947	59.46687109	0.076	781.3093275	1547.152309	0.024	-2.992528421	3.007233921
3	2	1	2	2	0.405	0.177	757.9418854	77.2645326	0.201129505	0.223125909	0.170515415	0.170955346	60.27964315	63.11938785	0.069	912.9148868	2704.992743	0.009	-3.41643742	3.154395543
3	2	1	1	3	0.42	0.178	757.5943704	77.22910695	0.216303885	0.216897731	0.207509192	0.208065406	64.94973097	63.20635047	0.072	876.1700867	1457.093115	0.039	-3.362594946	3.657220512
3	2	1	2	3	0.403	0.195	757.5943704	77.22910695	0.199147946	0.182925315	0.177090847	0.177552698	61.5117055	59.44947678	0.082	724.8893997	1607.295551	0.012	-3.501049375	3.247095421
3	2	1	3	1	0.559	0.567	758.8902865	77.36121252	0.383168108	0.364878359	0.366464684	0.368145674	55.11855775	41.0281832	0.075	547.2923526	2637.626704	0.064	-8.191926482	7.939507706
3	2	1	4	1	0.574	0.567	758.8902865	77.36121252	0.40400759	0.429359136	0.398867014	0.40077516	54.53890955	39.64157102	0.084	470.472325	1173.456271	0.015	-7.771997367	8.885331603
3	2	1	3	2	0.584	0.515	759.6539174	77.43905699	0.41820713	0.374197124	0.373610557	0.375357287	54.59212115	35.96712187	0.076	472.4105346	1438.808843	0.007	-8.70297911	8.127915194
3	2	1	4	2	0.575	0.515	759.6539174	77.43905699	0.405416508	0.46875861	0.384172548	0.385867361	54.34313385	49.07071635	0.083	590.4635404	2706.257128	0.067	-8.315785722	8.8877045
3	2	1	3	3	0.583	0.519	759.4856629	77.42190514	0.41677614	0.387178887	0.388428952	0.390273057	55.74400692	46.17401229	0.079	583.64897	2801.920201	0.067	-8.49604331	8.586364217
3	2	1	4	3	0.599	0.519	759.4856629	77.42190514	0.439966271	0.479986241	0.425867277	0.427910422	57.25748407	37.05488769	0.075	493.1644767	1233.888521	0.022	-8.463715448	9.053597072
3	3	2	1	1	0.41	0.172	761.5205796	77.62934439	0.206126321	0.192985594	0.195655636	0.196157099	59.19939552	68.91685151	0.065	1059.589404	2307.503708	0.029	-3.297085328	3.358936842
3	3	2	2	1	0.389	0.182	761.5205796	77.62934439	0.185551702	0.194123611	0.173302937	0.173796092	56.68911902	59.14979749	0.081	729.5669301	1698.326851	0.014	-3.134493281	3.045947184
3	3	2	1	2	0.413	0.164	762.3096069	77.70977776	0.20915384	0.198339941	0.194977847	0.1955267	59.24404624	64.30040265	0.07	918.4062149	2433.155845	0.009	-3.268886444	3.299670345
3	3	2	2	2	0.415	0.177	762.3096069	77.70977776	0.211184448	0.214161339	0.191378357	0.191939117	61.6850976	62.12062547	0.075	828.2973115	1672.505105	0.02	-3.476265721	3.185502402
3	3	2	1	3	0.431	0.165	761.8943638	77.66744791	0.22778246	0.235583591	0.213113586	0.213717733	61.47466235	66.79065863	0.066	1010.499004	2327.487318	0.008	-3.4829979	3.697147121
3	3	2	2	3	0.403	0.188	761.8943638	77.66744791	0.199147946	0.182207948	0.177945441	0.17839901	59.9742461	58.84421496	0.08	734.1573147	1903.62892	0.008	-3.422235758	3.072121309
3	3	2	3	1	0.534	0.307	762.0044742	77.67867255	0.349661852	0.325380348	0.325597303	0.326724877	54.95207769	42.8844867	0.072	594.5182554	1448.145241	0.01	-6.05824701	6.437346598
3	3	2	4	1	0.585	0.307	762.0044742	77.67867255	0.419640573	0.453930765	0.404250978	0.405613254	66.08112889	52.05148166	0.067	775.7810453	2509.18294	0.061	-7.353968275	7.000135628
3	3	2	3	2	0.538	0.344	762.2576949	77.70448585	0.354919851	0.326910289	0.326016507	0.327128473	58.58710105	50.13339909	0.075	667.0297015	2083.020024	0.067	-6.483121981	6.093192894
3	3	2	4	2	0.602	0.344	762.2576949	77.70448585	0.444384315	0.483483336	0.422624589	0.424414026	62.95975621	38.15210882	0.072	529.2755352	2560.856015	0.007	-8.044216558	7.535013157
3	3	2	3	3	0.567	0.389	762.2840019	77.70716759	0.39421383	0.368029556	0.370285276	0.371559737	57.25173502	45.72666989	0.077	592.8617889	2101.350558	0.065	-7.188666148	7.150297579
3	3	2	4	3	0.584	0.389	762.2840019	77.70716759	0.41820713	0.454729238	0.406584974	0.408076435	58.572067	30.71505595	0.082	374.2176063	2362.845098	0.003	-7.23973185	7.789823292
3	3	1	1	1	0.436	0.215	758.112573	77.28193247	0.233098091	0.216864191	0.222646964	0.222954223	67.79224224	57.73276958	0.076	758.2438839	1280.118093	0.044	-3.898453717	3.802061985
3	3	1	2	1	0.409	0.18	758.112573	77.28193247	0.205122053	0.193124314	0.170307792	0.17064293	49.79840871	62.30046074	0.076	819.9148654	3807.746398	0.007	-3.555850553	3.370176078
3	3	1	1	2	0.443	0.178	756.5440573	77.12203811	0.240642977	0.216527051	0.229639991	0.230156519	65.81955848	69.76747674	0.068	1025.565174	1943.672699	0.017	-3.710400639	4.079108321
3	3	1	2	2	0.434	0.189	756.5440573	77.12203811	0.230964482	0.25835101	0.223973257	0.224402069	69.31624699	61.69559462	0.084	734.3432436	3234.224692	0.01	-3.631541732	3.839870135
3	3	1	1	3	0.423	0.18	758.0474017	77.27528892	0.219404976	0.20238722	0.195982916	0.196471209	63.94123675	65.50645194	0.079	828.3241413	3522.60087	0.012	-3.624378995	3.55968126
3	3	1	2	3	0.435	0.182	758.0474017	77.27528892	0.23203006	0.253399204	0.212540138	0.21295319	74.49886427	64.57057708	0.078	826.6649031	2966.148729	0.014	-3.715644792	3.739418152
3	3	1	3	1	0.566	0.373	759.2597416	77.39887475	0.392824532	0.357634639	0.357129951	0.358308142	57.25869797	41.16946158	0.085	483.9970045	1275.212338	0.006	-7.274358939	7.256860391
3	3	1	4	1	0.596	0.373	759.2597416	77.39887475	0.435570299	0.492946424	0.419601988	0.420801497	63.06886134	46.96101864	0.078	601.3852089	2377.166342	0.074	-7.967920769	7.9388078
3	3	1	3	2	0.542	0.328	758.8747835	77.35963215	0.360217089	0.335607074	0.33572268	0.336775847	56.25676603	46.9355903	0.092	509.1802909	1230.098921	0.025	-6.475896235	7.115116209
3	3	1	4	2	0.579	0.328	758.8747835	77.35963215	0.411076705	0.453539	0.403012337	0.40453615	65.01739857	43.73198148	0.081	538.3673639	1618.156609	0.075	-7.289115902	7.212302777
3	3	1	3	3	0.525	0.402	759.1548767	77.38818483	0.33797482	0.322126919	0.321111792	0.322240411	56.83425142	37.53518714	0.098	382.5413884	743.2659149	0.068	-6.753071308	6.424478774
3	3	1	4	3	0.583	0.402	759.1548767	77.38818483	0.41677614	0.439212547	0.406855794	0.408384308	60.37309474	47.8016122	0.063	757.5394526	5153.629083	0.013	-5.466117588	7.922519607
3	4	2	1	1	0.448	0.184	760.327455	77.50771736	0.246105754	0.247678816	0.236603668	0.236709535	65.36306114	60.76375566	0.076	798.3177879	1574.036808	0.035	-3.8900983	3.936604129
3	4	2	2	1	0.447	0.184	760.327455	77.50771736	0.245008293	0.231526565	0.223838901	0.223885271	65.2520146	60.40933934	0.072	838.3215388	2200.813104	0.008	-3.933212189	3.710998514
3	4	2	1	2	0.403	0.173	759.4965956	77.42301962	0.199147946	0.181896935	0.186641444	0.186662621	59.23981036	62.48748788	0.064	974.9341232	2082.326429	0.034	-3.149053557	3.215897156
3	4	2	2	2	0.41	0.182	759.4965956	77.42301962	0.206126321	0.224240829	0.193134172	0.193251146	59.07631716	60.95654785	0.075	811.2402096	1736.56363	0.009	-3.332445923	3.367493002
3	4	2	1	3	0.411	0.177	759.6518188	77.43884306	0.207133042	0.198897788	0.192678194	0.192724841	61.63892253	62.82105734	0.069	909.6341281	2151.762519	0.024	-3.337743517	3.277789695
3	4	2	2	3	0.418	0.191	759.6518188	77.43884306	0.214248753	0.225631053	0.202372541	0.202504132	63.2233936	57.22154186	0.073	783.437494	2168.679094	0.031	-3.53798959	3.5160124
3	4	2	3	1	0.598	0.768	762.4671752	77.72584026	0.438498495	0.403695897	0.405165156	0.406443569	54.31785267	39.6267186	0.066	599.3190373	1787.179135	0.007	-9.694436509	8.560986221
3	4	2	4	1	0.593	0.768	762.4671752	77.72584026	0.431196399	0.466173475	0.401469063	0.402700805	52.30682061	34.53857805	0.057	604.8407354	2522.198529	0.007	-8.428023886	9.768305224
3	4	2	3	2	0.597	0.702	761.557455	77.63310346	0.437033171	0.404050716	0.410392732	0.41178815	53.91094664	40.97453094	0.067	610.8315159	2085.450572	0.009	-9.612269541	9.288736743
3	4	2	4	2	0.603	0.702	761.557455	77.63310346	0.445861901	0.490415527	0.433187054	0.434364959	54.07043301	33.81173601	0.065	519.6930538	1997.343827	0.003	-8.48500703	10.2369292
3	4	2	3	3	0.587	0.694	762.5989207	77.73927039	0.422514815	0.391321895	0.389831655	0.390833318	51.61516423	36.23535423	0.079	457.823773	1475.444771	0.007	-9.538913175	9.064134777
3	4	2	4	3	0.588	0.694	762.5989207	77.73927039	0.423955615	0.462185874	0.400533294	0.401753829	51.56903516	39.18405697	0.074	528.6938	2799.743282	0.01	-9.353505683	9.409827368
3	4	1	1	1	0.373	0.172	755.9378015	77.06023645	0.170601719	0.15971553	0.165922184	0.165845091	54.08060093	63.96749124	0.069	926.4613843	1842.065461	0.021	-2.772523628	2.969183967
3	4	1	2	1	0.369	0.173	755.9378015	77.06023645	0.16696232	0.165787193	0.150101022	0.149985552	52.64749005	62.69147647	0.073	858.2842733	1682.450067	0.01	-2.882097851	2.809867218
3	4	1	1	2	0.401	0.179	756.6290873	77.13070606	0.197176196	0.218837592	0.197016035	0.19707249	59.974438	60.08242679	0.077	780.6616857	1399.053704	0.032	-3.110287576	3.449558501
3	4	1	2	2	0.373	0.206	756.6290873	77.13070606	0.170601719	0.137204674	0.155014585	0.15507281	55.67136872	55.25918558	0.097	569.7491554	1228.434236	0.027	-3.243852063	2.899470133
3	4	1	1	3	0.38	0.179	756.7253764	77.14052177	0.177065085	0.17635864	0.169997658	0.170040522	50.98527686	60.66448466	0.077	788.0423752	1872.297421	0.01	-2.936578571	3.109704717
3	4	1	2	3	0.364	0.198	756.7253764	77.14052177	0.162468251	0.151647563	0.144418577	0.14444548	53.91556059	56.03151108	0.09	623.317018	1146.608786	0.011	-3.096009188	2.789467583
3	4	1	3	1	0.59	0.611	758.9856762	77.37093654	0.426844571	0.402800728	0.40041121	0.401308849	55.73078198	45.47728329	0.067	677.6407762	3570.979134	0.062	-9.326741187	8.690027552
3	4	1	4	1	0.596	0.611	758.9856762	77.37093654	0.435570299	0.451034096	0.402262645	0.403221485	55.68416646	58.7736197	0.059	995.2145005	5403.450167	0.055	-9.031926067	8.964266871
3	4	1	3	2	0.585	0.576	760.6490217	77.54049785	0.419640573	0.385018784	0.370829431	0.371781225	51.9465559	33.24108139	0.088	377.0390475	1574.532062	0.02	-9.539496728	8.461453427
3	4	1	4	2	0.57	0.576	760.6490217	77.54049785	0.398396441	0.427440211	0.347874769	0.348776424	52.29975615	41.5388099	0.079	525.6510035	1433.573463	0.073	-9.28076357	7.994631617
3	4	1	3	3	0.561	0.601	758.6921429	77.34101378	0.385914824	0.368078369	0.369203859	0.37020702	52.58965452	31.68991303	0.08	396.6249407	1311.852471	0.013	-8.682721885	8.362851841
3	4	1	4	3	0.572	0.601	758.6921429	77.34101378	0.401197111	0.420323789	0.388028449	0.389122766	55.29256824	37.62932315	0.079	476.1797919	1693.150808	0.011	-8.028340403	8.691276136
3	5	2	1	1	0.442	0.187	761.7560493	77.65334815	0.239557779	0.230663907	0.235308301	0.2361764	68.06424097	57.9783114	0.079	732.7143372	1250.686575	0.042	-3.726040562	3.808503586
3	5	2	2	1	0.432	0.168	761.7560493	77.65334815	0.228840682	0.230770359	0.221081317	0.221953647	63.16320197	66.26230707	0.076	871.2184076	1395.303649	0.042	-3.515596253	3.684546178
3	5	2	1	2	0.424	0.173	761.4534843	77.6225047	0.220443578	0.213221707	0.214612645	0.215550442	66.80223201	63.73628394	0.073	871.8856145	1863.763615	0.01	-3.307771822	3.51717342
3	5	2	2	2	0.423	0.167	761.4534843	77.6225047	0.219404976	0.212560057	0.20319138	0.203953406	67.21690245	64.81999028	0.069	938.6341077	2657.605559	0.008	-3.357897521	3.511118259
3	5	2	1	3	0.437	0.166	763.4291939	77.82390836	0.234168575	0.210424145	0.213233209	0.214153923	68.82475728	68.45942477	0.072	949.2834014	1890.550129	0.007	-3.642873486	3.407929336
3	5	2	2	3	0.449	0.166	763.4291939	77.82390836	0.247205666	0.270916356	0.227747187	0.228782109	73.04172836	64.42339	0.074	869.6886213	2424.961737	0.008	-3.750814951	3.703094865
3	5	2	3	1	0.601	0.394	757.5942197	77.22909158	0.442909181	0.410385583	0.416219168	0.415897888	55.47972657	34.37512919	0.156	220.1317739	1787.668315	0.003	-7.805616872	9.023543352
3	5	2	4	1	0.568	0.394	757.5942197	77.22909158	0.395605582	0.473300512	0.410645816	0.410415341	59.42704818	54.15239147	0.07	772.4605761	2896.317896	0.054	-6.856546878	7.863711117
3	5	2	3	2	0.573	0.361	757.8953559	77.25978939	0.402601124	0.375220224	0.380665727	0.380417187	54.98030485	45.55526268	0.078	583.5124797	2320.48264	0.007	-6.905651005	8.086770437
3	5	2	4	2	0.533	0.361	757.8953559	77.25978939	0.348353483	0.419316166	0.368549268	0.368597441	58.82561824	28.62045079	0.07	408.0703406	1984.732307	0.008	-7.119960403	7.106898976
3	5	2	3	3	0.544	0.433	759.3684011	77.40995148	0.362880422	0.347041808	0.346810293	0.346797665	51.96690764	38.10543662	0.082	463.8654874	1274.254771	0.012	-7.114684029	7.656114753
3	5	2	4	3	0.564	0.433	759.3684011	77.40995148	0.390053291	0.412306405	0.378094283	0.378288817	56.1430451	42.61958491	0.08	532.3475756	2283.16898	0.007	-7.351696006	7.573359967
3	5	1	1	1	0.415	0.179	755.8701845	77.05334358	0.211184448	0.182873496	0.22094074	0.221440424	68.94855111	59.82920125	0.076	786.7311182	1845.08541	0.014	-3.077360915	3.804732534
3	5	1	2	1	0.401	0.187	755.8701845	77.05334358	0.197176196	0.219881053	0.201806306	0.202212022	64.64170133	57.8669243	0.075	770.2006244	1648.987495	0.023	-2.968618969	3.541137787
3	5	1	1	2	0.405	0.166	758.6902065	77.34081639	0.201129505	0.156152145	0.178544516	0.179035212	58.64418153	67.2299601	0.072	932.488792	2004.633611	0.011	-3.313033715	3.327809319
3	5	1	2	2	0.419	0.189	758.6902065	77.34081639	0.215275093	0.279686623	0.204200085	0.20466875	68.23417228	61.61727045	0.083	741.9841855	2599.532942	0.016	-3.522694573	3.4197828
3	5	1	1	3	0.387	0.177	759.0069354	77.3731037	0.18364862	0.148595862	0.164358718	0.164841426	54.5548405	63.02189995	0.073	862.4744979	1618.2626	0.01	-3.147457049	3.044379113
3	5	1	2	3	0.407	0.176	759.0069354	77.3731037	0.203120874	0.238878347	0.1804482	0.180905678	59.54820503	64.01811176	0.074	863.5115353	2799.293161	0.01	-3.344668729	3.214360604
3	5	1	3	1	0.568	0.588	759.3088608	77.40388195	0.395605582	0.384586085	0.384264595	0.385638996	56.11949218	36.91856181	0.085	433.5304681	1408.714876	0.075	-8.897382086	7.963407653
3	5	1	4	1	0.551	0.588	759.3088608	77.40388195	0.372279341	0.385718473	0.368608004	0.369920803	52.11637452	56.52791423	0.064	882.6430701	5907.068076	0.059	-6.717277139	8.798364092
3	5	1	3	2	0.567	0.595	759.3626516	77.40936538	0.39421383	0.373377525	0.373765628	0.375074757	54.56010806	30.08615287	0.081	370.2904742	1056.848866	0.074	-8.927939055	8.300063647
3	5	1	4	2	0.543	0.595	759.3626516	77.40936538	0.361547529	0.408923415	0.371922909	0.373100417	52.70163818	47.12724335	0.078	603.5876034	3322.85375	0.074	-6.962208849	8.933389919
3	5	1	3	3	0.575	0.515	759.4416389	77.41741734	0.405416508	0.379834827	0.380523425	0.381868335	54.28668819	52.97890502	0.079	669.1507651	3066.880918	0.075	-8.448562169	8.2245891
3	5	1	4	3	0.545	0.515	759.4416389	77.41741734	0.364215768	0.41064521	0.365030787	0.366548632	51.82223826	41.06595272	0.083	493.6157669	1988.312259	0.078	-7.639479808	8.574507282
4	1	2	1	1	0.457	0.173	841.428501	85.77515123	0.256093254	0.266865457	0.247346304	0.247845041	78.75113911	63.94217814	0.082	779.7257901	1902.415766	0.015	-3.931572899	3.979203499
4	1	2	2	1	0.455	0.168	841.428501	85.77515123	0.253856643	0.243939349	0.247270503	0.247753965	82.96331116	66.37376814	0.074	896.3394124	1733.835474	0.038	-3.796755091	3.937157234
4	1	2	1	2	0.465	0.199	841.2198534	85.75388171	0.265137798	0.2600549	0.251067675	0.251578203	85.00649145	60.07996253	0.091	659.2044527	1440.517881	0.042	-4.382141603	4.034634148
4	1	2	2	2	0.497	0.179	841.2198534	85.75388171	0.302885523	0.318252738	0.299051945	0.299633096	81.87558167	65.03705592	0.076	855.411638	2495.047405	0.016	-4.394666992	4.735878127
4	1	2	1	3	0.463	0.18	840.6973418	85.70061692	0.262861947	0.258709375	0.248492066	0.248919491	78.41720954	61.9139067	0.078	793.4733295	3205.694543	0.014	-4.018787319	4.064969038
4	1	2	2	3	0.445	0.174	840.6973418	85.70061692	0.24282073	0.247022291	0.230228685	0.230495893	77.63087614	62.89301284	0.078	805.9451902	2240.590639	0.017	-3.761941524	3.888117605
4	1	2	3	1	0.485	0.689	841.8560227	85.81873275	0.288435835	0.278202967	0.278364694	0.278763496	47.89730339	23.71766554	0.103	229.833044	1284.101926	0.017	-7.284878229	6.772364028
4	1	2	4	1	0.463	0.689	841.8560227	85.81873275	0.262861947	0.276618223	0.258050572	0.258539219	46.07802048	33.33165043	0.08	415.7046936	1180.161915	0.069	-3.655728937	7.238690485
4	1	2	3	2	0.51	0.642	840.1673551	85.64659012	0.318937871	0.309483404	0.315390204	0.315998533	50.57028125	30.66228318	0.092	333.0496308	1472.91328	0.014	-7.171828301	7.094073141
4	1	2	4	2	0.502	0.642	840.1673551	85.64659012	0.309010455	0.324739972	0.313136076	0.313695437	49.07938603	24.43132876	0.105	232.210062	1140.383988	0.014	-7.257687868	7.881579765
4	1	2	3	3	0.514	0.603	841.4750167	85.77989303	0.323960438	0.300598044	0.300906915	0.301396037	47.89356905	31.3800811	0.091	343.712557	1228.842754	0.012	-7.519363859	7.025866483
4	1	2	4	3	0.51	0.603	841.4750167	85.77989303	0.318937871	0.3378417	0.292911232	0.293401249	46.57648382	32.03396394	0.086	372.7034855	1295.175315	0.074	-4.071789799	7.753767483
4	1	1	1	1	0.455	0.197	837.724024	85.39751715	0.253856643	0.252882751	0.234942974	0.235514041	80.05467212	62.59491117	0.093	672.3999976	1392.312142	0.038	-4.200159905	3.913680171
4	1	1	2	1	0.509	0.189	837.724024	85.39751715	0.317688361	0.328936356	0.308606428	0.309312057	89.32473372	62.45661675	0.09	693.6267233	7244.004517	0.016	-4.72255098	4.976494048
4	1	1	1	2	0.471	0.21	837.5806262	85.3828992	0.272024207	0.266017551	0.265828684	0.266490418	83.47294273	56.35074523	0.1	562.8328442	1706.899173	0.017	-4.408846357	4.259151642
4	1	1	2	2	0.489	0.207	837.5806262	85.3828992	0.293213159	0.294097532	0.283607927	0.284216973	84.50303933	59.09860227	0.1	590.5561942	3237.8849	0.02	-4.69843377	4.758653771
4	1	1	1	3	0.424	0.187	838.2861825	85.45482355	0.220443578	0.200795683	0.200920089	0.201373056	75.76831473	62.27091437	0.08	777.9358992	1841.323795	0.028	-3.781867439	3.484508948
4	1	1	2	3	0.497	0.192	838.2861825	85.45482355	0.302885523	0.333055474	0.287385188	0.287833035	90.62008959	59.85618819	0.085	704.6654165	4831.792787	0.014	-4.638373832	4.608157347
4	1	1	3	1	0.513	0.772	835.465523	85.16728575	0.322701117	0.312510686	0.312600742	0.312333147	51.3613719	20.3674449	0.095	215.1592147	2328.711057	0.019	-8.219258701	7.441961594
4	1	1	4	1	0.428	0.772	835.465523	85.16728575	0.224622511	0.247544993	0.228916216	0.228793781	39.60588329	43.44649436	0.082	528.4191459	2891.250999	0.078	-3.141147706	7.331314534
4	1	1	3	2	0.495	0.68	835.6937841	85.19055467	0.300452718	0.287579652	0.285752979	0.285654123	49.16364426	33.88368595	0.094	359.8128888	3446.391459	0.074	-7.650376493	7.040745036
4	1	1	4	2	0.504	0.68	835.6937841	85.19055467	0.311477594	0.337509077	0.307470234	0.307326235	50.12532127	30.56641678	0.087	350.5582631	953.3920787	0.02	-4.166258196	8.046530413
4	1	1	3	3	0.499	0.689	835.4677215	85.16750986	0.305328139	0.303947824	0.305134145	0.30492234	51.97521212	25.10429157	0.103	243.7754445	1326.914456	0.023	-7.624180443	7.34321569
4	1	1	4	3	0.507	0.689	835.4677215	85.16750986	0.315196697	0.316306231	0.313466198	0.313282957	50.69303874	24.69451089	0.106	232.3910825	1515.13177	0.021	-4.047008119	7.845723396
4	2	2	1	1	0.423	0.166	841.0663091	85.73822942	0.219404976	0.210106886	0.204955165	0.20565266	71.47487454	62.8127037	0.073	858.8806255	2441.967853	0.014	-3.375725358	3.430972968
4	2	2	2	1	0.416	0.168	841.0663091	85.73822942	0.21220343	0.220864709	0.199605916	0.200256258	73.41666362	63.49349686	0.077	823.7244436	2088.449939	0.01	-3.344041472	3.388411703
4	2	2	1	2	0.5	0.185	841.5856229	85.79116822	0.306553125	0.310642365	0.280039326	0.280943624	68.94220313	66.365456	0.072	920.6788152	2677.664901	0.015	-4.676043454	4.956215741
4	2	2	2	2	0.511	0.185	841.5856229	85.79116822	0.320189834	0.322950136	0.303077018	0.304190025	84.52467023	71.53335392	0.07	1020.942586	1781.069114	0.035	-4.767861743	4.830801019
4	2	2	1	3	0.41	0.169	841.8561759	85.81874837	0.206126321	0.213418745	0.195839194	0.196603278	72.672399	64.07352827	0.077	830.8162464	1908.790365	0.016	-3.25510506	3.251390488
4	2	2	2	3	0.404	0.169	841.8561759	85.81874837	0.200137499	0.177851999	0.177281294	0.177796237	66.81149783	60.17624468	0.072	835.085265	3752.210398	0.014	-3.229513505	3.108367137
4	2	2	3	1	0.519	0.677	840.301026	85.66021652	0.330293825	0.313013913	0.312877658	0.313528132	50.96954614	24.90747849	0.108	230.0767699	1426.449815	0.015	-8.159104402	6.943659402
4	2	2	4	1	0.519	0.677	840.301026	85.66021652	0.330293825	0.352970924	0.319916996	0.320643442	46.50506344	30.14479889	0.093	323.743467	1285.544264	0.012	-3.877342611	8.2889547
4	2	2	3	2	0.523	0.823	840.6269487	85.69344105	0.335404679	0.306744532	0.306593188	0.30720157	48.79663516	24.28307201	0.217	111.7917025	1183.987931	0.012	-8.204067392	7.023756672
4	2	2	4	2	0.538	0.823	840.6269487	85.69344105	0.354919851	0.395438439	0.33607807	0.336939865	52.77827898	29.51252708	0.09	327.4022128	1406.758773	0.012	-4.481864491	8.532981821
4	2	2	3	3	0.544	0.686	840.3369554	85.66387916	0.362880422	0.331967254	0.334704545	0.335314598	48.88035992	30.29479899	0.078	387.3412478	1495.496133	0.013	-8.536799714	7.545249284
4	2	2	4	3	0.526	0.686	840.3369554	85.66387916	0.33926357	0.395710911	0.337312976	0.338073067	49.22399973	50.08341955	0.092	544.0703173	1962.904338	0.019	-4.253180908	8.698216563
4	2	1	1	1	0.481	0.176	836.8161226	85.30496576	0.28369775	0.303325538	0.271183368	0.271772228	84.99023601	62.86937639	0.075	836.7906764	5244.243357	0.018	-4.303570184	4.513468289
4	2	1	2	1	0.448	0.199	836.8161226	85.30496576	0.246105754	0.228622417	0.236315029	0.237019433	78.99087345	58.51253741	0.095	615.5438538	1676.690199	0.03	-4.053596397	3.838502957
4	2	1	1	2	0.456	0.18	837.1701466	85.34105493	0.254973722	0.255842612	0.225655464	0.226112965	76.72552152	60.28282641	0.07	860.1604475	7454.794184	0.011	-3.945240069	3.95870019
4	2	1	2	2	0.457	0.183	837.1701466	85.34105493	0.256093254	0.264654076	0.237355558	0.237913932	80.73109658	63.71739844	0.078	815.4460441	3335.909079	0.018	-4.010075273	4.13044151
4	2	1	1	3	0.466	0.189	837.3707728	85.36150676	0.266279402	0.280502505	0.259262088	0.259989868	80.51714724	59.95618159	0.081	740.3024587	3003.227213	0.023	-4.100518879	4.26088711
4	2	1	2	3	0.425	0.198	837.3707728	85.36150676	0.221484633	0.195974523	0.204171981	0.204648746	73.03426879	56.49091942	0.086	656.4624974	1512.508447	0.022	-3.781050109	3.637576375
4	2	1	3	1	0.509	0.71	835.7345037	85.19470561	0.317688361	0.30003131	0.300924165	0.301146699	50.33521582	27.10508808	0.094	288.2521046	1368.629649	0.022	-8.002849613	6.960967577
4	2	1	4	1	0.513	0.71	835.7345037	85.19470561	0.322701117	0.343086043	0.307905216	0.308118272	49.60104867	25.17914681	0.209	120.547397	2255.187087	0.018	-4.353428772	8.26062973
4	2	1	3	2	0.51	0.644	835.6545237	85.18655246	0.318937871	0.302592867	0.302648057	0.302982236	49.87711461	29.63390262	0.089	332.5457616	2104.205357	0.016	-7.688195454	7.025830682
4	2	1	4	2	0.531	0.644	835.6545237	85.18655246	0.345744103	0.363727794	0.33027707	0.330469711	51.60542187	35.44561803	0.091	388.9988686	1528.997198	0.017	-4.498871327	8.044674525
4	2	1	3	3	0.528	0.661	835.7474684	85.19602723	0.341848426	0.315711424	0.316726926	0.3170219	50.16275263	25.91505815	0.109	237.6117601	1163.904037	0.018	-8.232409039	7.343409021
4	2	1	4	3	0.523	0.661	835.7474684	85.19602723	0.335404679	0.381450374	0.328930453	0.329095473	51.56751404	24.00287979	0.092	261.1700674	1224.235488	0.018	-4.441599807	8.308520989
4	3	2	1	1	0.449	0.19	842.349507	85.8690385	0.247205666	0.254702952	0.238696283	0.239401022	77.45879088	59.44098233	0.087	682.9699975	1497.978809	0.042	-3.981943174	3.885074863
4	3	2	2	1	0.453	0.17	842.349507	85.8690385	0.251629841	0.245226497	0.246719195	0.247563096	74.98051832	65.54283241	0.07	935.3030246	1672.896337	0.014	-3.715881503	4.010874179
4	3	2	1	2	0.4	0.177	842.7396402	85.90880865	0.196194	0.194664281	0.191096909	0.191724447	68.27046343	61.76793839	0.082	752.2852178	1447.814281	0.04	-3.213885124	3.195141731
4	3	2	2	2	0.409	0.167	842.7396402	85.90880865	0.205122053	0.199623984	0.195264685	0.1959474	70.08727172	63.21551987	0.075	842.1456946	1887.932129	0.018	-3.252768719	3.3444127
4	3	2	1	3	0.467	0.174	841.7223451	85.80510567	0.267423458	0.266000967	0.249964443	0.250457103	80.93701673	65.16313868	0.072	905.1115763	2649.725774	0.016	-4.102474349	4.060066945
4	3	2	2	3	0.481	0.188	841.7223451	85.80510567	0.28369775	0.288369539	0.270541519	0.271153746	84.93133445	61.0025471	0.081	752.9351372	2031.114566	0.017	-4.412132944	4.289201057
4	3	2	3	1	0.518	0.675	840.8766422	85.71889479	0.329022243	0.310627147	0.309211917	0.309564253	48.26632797	21.92235451	0.1	218.6845741	1320.712315	0.01	-8.126655879	7.117633252
4	3	2	4	1	0.517	0.675	840.8766422	85.71889479	0.327753113	0.340172668	0.302841641	0.303221823	46.16771124	31.54543705	0.095	331.7354951	1154.587915	0.014	-7.652895207	8.310037725
4	3	2	3	2	0.513	0.665	840.9026716	85.72154822	0.322701117	0.30573317	0.306349212	0.306639267	48.97422288	27.74203277	0.092	300.8641819	984.2332734	0.014	-7.994979985	7.098175886
4	3	2	4	2	0.524	0.665	840.9026716	85.72154822	0.336688523	0.367466919	0.333169679	0.333680261	49.79387595	27.54208305	0.1	275.5258216	1074.99225	0.011	-4.226083881	8.404372428
4	3	2	3	3	0.521	0.687	840.6903797	85.69990721	0.332844347	0.307171174	0.309392347	0.309884067	48.83801745	25.14238428	0.108	231.8458364	1127.65583	0.01	-8.046444097	7.373595494
4	3	2	4	3	0.52	0.687	840.6903797	85.69990721	0.33156786	0.369690183	0.320413519	0.320811008	46.99522134	23.46933696	0.109	215.1833445	1073.980159	0.011	-3.931035844	8.41849669
4	3	1	1	1	0.454	0.213	836.5517921	85.27801993	0.252742016	0.251465567	0.231716441	0.232005046	81.08024296	56.42403522	0.092	612.9401941	1463.448613	0.039	-4.317342911	3.979167105
4	3	1	2	1	0.507	0.193	836.5517921	85.27801993	0.315196697	0.317011873	0.292898609	0.29324977	83.62332329	64.14583739	0.089	721.5698136	4578.671037	0.014	-4.861062551	5.007655861
4	3	1	1	2	0.448	0.198	837.2509527	85.3492923	0.246105754	0.252655472	0.230296446	0.230640313	78.34977996	62.06366634	0.092	673.9657524	1468.436312	0.034	-4.180721176	3.891361546
4	3	1	2	2	0.501	0.192	837.2509527	85.3492923	0.307780564	0.293119317	0.28395379	0.284392621	84.75331304	57.58196544	0.087	661.2152409	6488.278755	0.013	-4.720591651	4.622056954
4	3	1	1	3	0.395	0.179	836.4500933	85.26765276	0.191319805	0.203707084	0.179871559	0.179938403	71.40972201	60.52471052	0.088	687.7048374	2155.213543	0.02	-3.31939481	3.213773641
4	3	1	2	3	0.429	0.184	836.4500933	85.26765276	0.225673375	0.209943157	0.210643483	0.211002154	75.43298898	59.03070903	0.081	728.4006342	3052.857579	0.014	-3.644361457	3.513732126
4	3	1	3	1	0.509	0.682	837.3751699	85.36195499	0.317688361	0.304297859	0.304763577	0.305385982	50.12328197	23.45471118	0.131	179.0677418	1409.058638	0.021	-8.061942314	7.303985811
4	3	1	4	1	0.507	0.682	837.3751699	85.36195499	0.315196697	0.34260326	0.317975291	0.318825865	50.86496599	76.20678323	0.077	989.8049818	6911.041342	0.068	-4.094115843	8.155011995
4	3	1	3	2	0.493	0.729	837.8130646	85.40659395	0.298029722	0.2899448	0.290062201	0.290797142	50.04260664	20.98830918	0.122	171.8404961	883.7725112	0.018	-7.72406951	6.700539718
4	3	1	4	2	0.506	0.729	837.8130646	85.40659395	0.313954544	0.315034192	0.301113855	0.301739049	48.84532196	24.80792058	0.096	258.6487937	927.328867	0.018	-4.230378606	8.061652556
4	3	1	3	3	0.515	0.7	837.5726116	85.38208218	0.32522221	0.300723121	0.301385005	0.302078699	48.98028617	30.33071968	0.106	286.0228492	1191.584902	0.018	-7.843895746	7.42347708
4	3	1	4	3	0.527	0.7	837.5726116	85.38208218	0.340554771	0.369975697	0.321920837	0.322528947	50.82622662	35.93845361	0.095	377.7484285	1622.003077	0.09	-4.457403916	8.11612257
4	4	2	1	1	0.413	0.172	840.7568221	85.70668034	0.20915384	0.210309534	0.206149275	0.206303746	73.35129047	65.10554344	0.078	834.2571428	1713.868737	0.041	-3.313237246	3.407581243
4	4	2	2	1	0.413	0.169	840.7568221	85.70668034	0.20915384	0.192414842	0.19068708	0.190736909	70.97551674	63.12051731	0.075	840.3218946	1832.645943	0.036	-3.432423119	3.277712851
4	4	2	1	2	0.46	0.17	840.6490508	85.69569414	0.259466565	0.252695403	0.241406354	0.241464114	78.17224239	69.21117869	0.079	875.3641296	1627.503008	0.012	-4.041453763	3.954614621
4	4	2	2	2	0.494	0.173	840.6490508	85.69569414	0.299239994	0.318282946	0.290614069	0.290657313	89.70594624	69.00136652	0.082	841.3918489	2149.699607	0.014	-4.448596232	4.472049043
4	4	2	1	3	0.468	0.172	840.2896869	85.65906061	0.268569967	0.275684239	0.258575529	0.258519336	84.33814735	66.40033126	0.08	829.3722753	1996.052709	0.016	-4.11270357	4.0926515
4	4	2	2	3	0.473	0.172	840.2896869	85.65906061	0.274339296	0.265848879	0.262228174	0.262349616	85.97539028	65.37148505	0.077	848.4693901	2289.191576	0.016	-4.15172254	4.114425426
4	4	2	3	1	0.514	0.664	841.7132778	85.80418135	0.323960438	0.301886135	0.301896305	0.30233628	49.12191911	25.15483472	0.094	266.3970259	1219.404443	0.008	-7.825832047	6.947762914
4	4	2	4	1	0.489	0.664	841.7132778	85.80418135	0.293213159	0.315099018	0.273554838	0.274010357	45.40755114	28.4494294	0.104	272.729671	1080.36693	0.018	-7.5613377	7.717219314
4	4	2	3	2	0.516	0.619	841.3693604	85.76912244	0.326486435	0.30348308	0.303287665	0.303832454	50.12444381	32.71340455	0.08	408.0270848	1162.073217	0.07	-7.571560768	6.907717267
4	4	2	4	2	0.512	0.619	841.3693604	85.76912244	0.32144425	0.361845319	0.315631266	0.316032591	50.40048546	38.35436234	0.091	420.9973286	1649.3115	0.013	-4.042811217	7.810382143
4	4	2	3	3	0.514	0.678	841.1310926	85.74483344	0.323960438	0.309516639	0.309520923	0.309842817	48.74573872	26.47961293	0.112	235.7878425	1187.010295	0.008	-8.089983222	7.237711109
4	4	2	4	3	0.522	0.678	841.1310926	85.74483344	0.334123287	0.368316499	0.338672755	0.339037716	50.99089334	40.74169673	0.095	428.2608808	1453.848529	0.019	-4.08644664	8.531306389
4	4	1	1	1	0.362	0.183	836.2108594	85.24326528	0.160687791	0.16179256	0.150672969	0.150630255	59.00237998	58.53048899	0.085	687.8887401	1688.579145	0.019	-2.847652543	2.721652996
4	4	1	2	1	0.411	0.184	836.2108594	85.24326528	0.207133042	0.213743501	0.202811281	0.20271785	73.79877245	60.18798064	0.087	691.376289	1808.94056	0.021	-3.475545264	3.569895205
4	4	1	1	2	0.388	0.179	835.0063891	85.12048167	0.184598935	0.187964318	0.179766853	0.179546974	67.10286078	60.19726274	0.077	780.5574788	2272.426051	0.022	-3.058186796	3.151180945
4	4	1	2	2	0.354	0.173	835.0063891	85.12048167	0.153664046	0.144469741	0.141814634	0.141607279	61.26139069	56.67672345	0.083	682.227886	1423.041759	0.029	-2.782298297	2.776218565
4	4	1	1	3	0.404	0.184	834.6971086	85.08895365	0.200137499	0.189250433	0.185181983	0.184714875	70.77769037	60.28949447	0.088	684.1757121	2066.425693	0.018	-3.475040101	3.281010295
4	4	1	2	3	0.463	0.178	834.6971086	85.08895365	0.262861947	0.282664339	0.249657059	0.24913983	82.66050585	61.98701211	0.079	784.4225759	3023.189133	0.014	-4.065538826	4.097863278
4	4	1	3	1	0.475	0.652	838.8883478	85.51620822	0.276664195	0.272411487	0.272354271	0.27296196	48.53772676	21.6594028	0.103	210.3024938	693.5527339	0.022	-7.10397145	6.546815748
4	4	1	4	1	0.402	0.652	838.8883478	85.51620822	0.198160845	0.212442759	0.206748446	0.207316396	37.44569338	19.99001167	0.108	184.8978058	706.0649818	0.025	-5.825505419	6.327144578
4	4	1	3	2	0.523	0.695	838.5242039	85.47908742	0.335404679	0.315685194	0.316411434	0.317184264	51.2121057	26.00296829	0.1	258.8621459	1021.419421	0.02	-8.266555957	7.439799445
4	4	1	4	2	0.507	0.695	838.5242039	85.47908742	0.315196697	0.336975938	0.301315354	0.30209209	47.82314528	30.88813977	0.1	307.7746943	1154.785375	0.021	-7.500747809	8.253562423
4	4	1	3	3	0.505	0.654	838.2226516	85.4483472	0.312714843	0.297546197	0.297694883	0.298307063	49.57154816	28.48773651	0.096	296.1767352	2143.400147	0.021	-7.746761366	7.413846282
4	4	1	4	3	0.473	0.654	838.2226516	85.4483472	0.274339296	0.301316349	0.273956373	0.274498244	45.83761202	28.70026256	0.102	282.0807438	1258.772153	0.019	-6.858072342	7.348959892
4	5	2	1	1	0.443	0.17	842.8401399	85.91905358	0.240642977	0.229229296	0.227893189	0.228629025	75.90480701	66.45150013	0.074	897.1281944	1592.778252	0.027	-3.709792718	3.723422052
4	5	2	2	1	0.422	0.183	842.8401399	85.91905358	0.218368827	0.225407288	0.204591083	0.205198547	75.04697464	60.36123286	0.083	726.351924	1552.275013	0.044	-3.614580435	3.476110009
4	5	2	1	2	0.446	0.198	842.843531	85.91939927	0.243913286	0.235252893	0.226276998	0.226959532	79.23824515	58.91486723	0.077	764.6807316	1449.49803	0.031	-4.079604153	3.728233079
4	5	2	2	2	0.471	0.202	842.843531	85.91939927	0.272024207	0.290345585	0.264540891	0.265295248	74.46220224	59.12145619	0.096	615.0034756	1413.766868	0.043	-4.376528907	4.37232914
4	5	2	1	3	0.432	0.168	842.1493871	85.84863829	0.228840682	0.227471339	0.219270933	0.21985868	77.54676853	66.27478447	0.074	894.920458	1752.153593	0.036	-3.530148461	3.578330075
4	5	2	2	3	0.438	0.173	842.1493871	85.84863829	0.235241511	0.233278426	0.22442993	0.225068996	79.41628615	63.73368418	0.08	795.4800024	2089.4915	0.016	-3.646614643	3.675267239
4	5	2	3	1	0.488	0.652	841.39503	85.77173919	0.29201515	0.275910165	0.276629314	0.277051598	48.45704984	23.83990367	0.107	222.0858731	1127.527562	0.012	-7.35441073	6.388344248
4	5	2	4	1	0.502	0.652	841.39503	85.77173919	0.309010455	0.319554288	0.288397818	0.288712989	45.76749024	29.31968063	0.096	304.9542726	969.0837656	0.007	-7.655967289	7.593702933
4	5	2	3	2	0.52	0.67	841.6052698	85.79317103	0.33156786	0.309901698	0.310532074	0.310991632	47.99117311	28.59038745	0.085	335.3112074	1004.975093	0.012	-7.837225052	7.529999777
4	5	2	4	2	0.498	0.67	841.6052698	85.79317103	0.304105605	0.342881265	0.301270367	0.301874752	50.02189301	30.45487151	0.088	345.912518	1107.547359	0.077	-7.255859733	7.698751918
4	5	2	3	3	0.524	0.679	841.1861159	85.75044251	0.336688523	0.30536916	0.306777148	0.307240644	47.5612579	25.58913908	0.104	245.7309589	947.8668286	0.01	-8.441927582	7.533301485
4	5	2	4	3	0.518	0.679	841.1861159	85.75044251	0.329022243	0.367882363	0.306647691	0.306928682	45.87676961	30.46981361	0.1	304.2048441	1102.384982	0.009	-7.382016338	8.662632617
4	5	1	1	1	0.396	0.188	838.080573	85.43386372	0.192289739	0.187877542	0.174988308	0.175423648	73.57659204	60.79099989	0.092	659.5579844	1567.294211	0.045	-3.446159485	3.368249982
4	5	1	2	1	0.418	0.197	838.080573	85.43386372	0.214248753	0.224414587	0.202744143	0.20329618	73.27735292	57.91134551	0.092	629.0602009	1311.540824	0.014	-3.607441526	3.539032314
4	5	1	1	2	0.467	0.186	838.5504264	85.48176054	0.267423458	0.254102066	0.245759359	0.246455457	79.71759989	61.02576698	0.079	772.1048988	2746.433842	0.015	-4.195107871	4.193062019
4	5	1	2	2	0.459	0.21	838.5504264	85.48176054	0.258339676	0.278100885	0.245714692	0.246307688	81.52708271	57.79267962	0.096	601.0821744	1422.876637	0.023	-4.360714976	4.183018406
4	5	1	1	3	0.403	0.182	838.4593871	85.47248	0.199147946	0.195646047	0.173621054	0.174025071	69.74830184	61.02373536	0.076	802.1495401	2326.128831	0.015	-3.396493167	3.208668799
4	5	1	2	3	0.436	0.191	838.4593871	85.47248	0.233098091	0.242566229	0.212724663	0.213271058	76.1463805	62.54012987	0.087	718.5938679	1529.966136	0.043	-3.983771647	3.787889044
4	5	1	3	1	0.497	0.675	836.8557029	85.30900057	0.302885523	0.288521743	0.288797502	0.289160637	50.22247736	21.69513167	0.102	211.9825515	1539.931298	0.016	-7.537946904	6.782284555
4	5	1	4	1	0.502	0.675	836.8557029	85.30900057	0.309010455	0.332925709	0.3046266	0.304744936	50.31346248	27.13535482	0.104	260.1323948	1511.212172	0.017	-4.074279174	7.796217361
4	5	1	3	2	0.5	0.63	836.9001666	85.31353319	0.306553125	0.278603886	0.278410572	0.278637622	48.36188349	32.0469672	0.089	359.9083877	1408.920666	0.083	-7.821045893	6.927815235
4	5	1	4	2	0.525	0.63	836.9001666	85.31353319	0.33797482	0.388296012	0.327151119	0.327315907	49.85526674	29.5260307	0.098	300.9595009	1372.818539	0.018	-4.562023049	8.353526588
4	5	1	3	3	0.52	0.657	836.7259294	85.29577147	0.33156786	0.314925819	0.31589128	0.316195913	51.6329587	24.95399201	0.104	239.4405828	1090.909882	0.016	-8.057375539	7.436322667
4	5	1	4	3	0.519	0.657	836.7259294	85.29577147	0.330293825	0.356409021	0.323743113	0.324044953	50.05939243	27.53477646	0.093	295.3139625	1114.709421	0.02	-4.229048993	8.262512603
5	1	2	1	1	0.448	0.217	870.6290806	88.75185588	0.246105754	0.273656676	0.225166733	0.22531927	64.05316375	49.04618565	0.072	680.7964053	1513.207793	0.024	-4.17224919	3.975688587
5	1	2	2	1	0.459	0.212	870.6290806	88.75185588	0.258339676	0.237125746	0.242833434	0.242967306	63.43657306	62.24568428	0.067	928.5002391	2054.379575	0.056	-4.224613802	4.277965547
5	1	2	1	2	0.442	0.199	870.6936909	88.75844224	0.239557779	0.26289804	0.221308513	0.221481325	59.94703922	61.78781265	0.079	781.004688	1116.738842	0.034	-3.988486078	3.981568792
5	1	2	2	2	0.467	0.199	870.6936909	88.75844224	0.267423458	0.235998899	0.240377034	0.240529839	67.58833691	62.66536297	0.057	1098.396134	2707.3481	0.008	-4.272664955	4.192113863
5	1	2	1	3	0.447	0.214	870.234064	88.71158791	0.245008293	0.275880234	0.221559697	0.221722891	61.77029766	56.77916627	0.068	834.6495647	1661.226041	0.029	-4.162922879	4.116763766
5	1	2	2	3	0.461	0.204	870.234064	88.71158791	0.260595907	0.227450796	0.233627164	0.233977334	63.11385309	66.30419022	0.058	1142.462417	2504.295157	0.044	-4.239624591	4.251487591
5	1	2	3	1	0.502	0.663	871.3394404	88.82426989	0.309010455	0.270492515	0.269795019	0.270229602	40.27001218	39.4366315	0.052	758.7063597	2587.581078	0.008	-6.995561586	7.235024306
5	1	2	4	1	0.491	0.663	871.3394404	88.82426989	0.295616536	0.355077566	0.275548905	0.276024904	41.65381925	69.70392222	0.052	1340.353956	4295.222471	0.044	-3.821945468	7.014498817
5	1	2	3	2	0.504	0.673	871.2003997	88.8100961	0.311477594	0.276501546	0.275500914	0.275934964	40.38445333	46.60303481	0.056	830.9162273	3314.713224	0.008	-7.191647871	7.182482774
5	1	2	4	2	0.484	0.673	871.2003997	88.8100961	0.287247635	0.343428345	0.272269913	0.272763068	41.4682797	68.11894442	0.057	1194.225689	3847.648128	0.046	-3.756912014	7.223260196
5	1	2	3	3	0.503	0.622	871.3413191	88.82446141	0.310242798	0.282285552	0.282826593	0.283245179	40.39305746	40.71592377	0.06	677.058238	2217.970105	0.052	-7.091780807	7.270905669
5	1	2	4	3	0.496	0.622	871.3413191	88.82446141	0.301667894	0.330547419	0.275713232	0.276187242	40.59919549	76.07780439	0.048	1584.013733	5015.848032	0.038	-3.877951349	7.100549246
5	1	1	1	1	0.471	0.234	866.0569087	88.28576906	0.272024207	0.285920797	0.244380497	0.244314487	57.93719076	51.11276764	0.092	555.0084498	1461.730485	0.036	-4.689146346	4.69925575
5	1	1	2	1	0.489	0.246	866.0569087	88.28576906	0.293213159	0.279680065	0.264335978	0.26436932	66.20901312	49.65035755	0.064	775.2311129	2265.144226	0.015	-5.040593923	4.873815631
5	1	1	1	2	0.481	0.231	866.0394537	88.28398969	0.28369775	0.324591545	0.262737655	0.262818474	62.84719957	55.92780772	0.091	614.0124921	1661.116591	0.012	-4.734703067	4.832217256
5	1	1	2	2	0.478	0.221	866.0394537	88.28398969	0.280169937	0.234549417	0.251333003	0.251418148	65.29036404	55.31421968	0.08	690.551313	1746.069707	0.012	-4.722365177	4.719338839
5	1	1	1	3	0.444	0.213	866.0405063	88.284097	0.241730627	0.257299171	0.228715773	0.228840965	62.92416091	54.94024592	0.096	572.6375801	2194.053137	0.015	-4.013594145	4.131560099
5	1	1	2	3	0.447	0.218	866.0405063	88.284097	0.245008293	0.217963106	0.220114309	0.220274747	66.40724719	55.02089465	0.091	604.6936762	1905.212895	0.011	-4.272313915	4.100227094
5	1	1	3	1	0.474	0.694	867.856056	88.46917398	0.27550052	0.25052238	0.248739923	0.249049952	41.03530661	33.49268301	0.084	398.4384868	5490.273936	0.01	-7.066004265	7.276672941
5	1	1	4	1	0.483	0.694	867.856056	88.46917398	0.286061888	0.32546162	0.271553161	0.272094247	42.68226642	73.49463895	0.065	1129.944209	7136.270993	0.056	-4.00184637	7.161989611
5	1	1	3	2	0.499	0.772	867.3614524	88.41875413	0.305328139	0.268431831	0.270352386	0.270624366	41.25566002	38.86912945	0.069	562.2110432	2498.56495	0.016	-7.195829907	7.357795148
5	1	1	4	2	0.468	0.772	867.3614524	88.41875413	0.268569967	0.329951893	0.258562954	0.259058969	44.51126582	63.02147158	0.073	862.4464245	3766.734821	0.065	-3.723798273	7.154969171
5	1	1	3	3	0.495	0.704	867.3111126	88.4136225	0.300452718	0.264286487	0.267596328	0.267960334	40.5922653	58.80598321	0.062	947.6225447	6431.361864	0.059	-7.239072868	7.457631931
5	1	1	4	3	0.494	0.704	867.3111126	88.4136225	0.299239994	0.353236783	0.281722073	0.282209068	42.39172234	79.28495408	0.062	1278.486753	7508.458326	0.058	-4.069929444	7.514158637
5	2	2	1	1	0.423	0.175	870.0124287	88.68899444	0.219404976	0.244757304	0.203029545	0.202907603	58.03760534	67.88316902	0.068	998.2155718	1937.895464	0.022	-3.504260905	3.64341847
5	2	2	2	1	0.444	0.168	870.0124287	88.68899444	0.241730627	0.215194918	0.222385713	0.222200268	65.99241314	72.64193309	0.069	1051.441669	1781.844534	0.023	-3.80520255	3.75306557
5	2	2	1	2	0.426	0.168	869.8207528	88.66945501	0.22252814	0.222111564	0.194455456	0.194399461	58.20668629	70.52992487	0.049	1438.615186	2637.661413	0.034	-3.546422601	3.51742544
5	2	2	2	2	0.45	0.173	869.8207528	88.66945501	0.248308031	0.26896134	0.237178334	0.237257904	68.13773881	69.74498715	0.07	996.0895133	2353.910938	0.009	-3.760256362	3.880186383
5	2	2	1	3	0.465	0.171	869.7132911	88.65850038	0.265137798	0.284932157	0.248462695	0.248352174	70.15638322	75.22606374	0.07	1073.721877	1695.83288	0.056	-4.081014304	4.132762742
5	2	2	2	3	0.464	0.177	869.7132911	88.65850038	0.263998646	0.240057847	0.241831888	0.24174243	73.24278174	73.01431868	0.054	1351.630334	2989.561056	0.043	-4.077776617	3.932912042
5	2	2	3	1	0.516	0.703	871.1937841	88.80942171	0.326486435	0.286031356	0.285650029	0.285989805	43.21580006	51.22677203	0.051	1002.717759	3858.036607	0.044	-7.526572134	7.499357129
5	2	2	4	1	0.491	0.703	871.1937841	88.80942171	0.295616536	0.36549289	0.283217043	0.283473205	42.56668767	62.31005555	0.059	1054.377365	3683.955978	0.049	-3.876402878	7.362659652
5	2	2	3	2	0.524	0.631	870.9713191	88.78674364	0.336688523	0.302379881	0.303001936	0.303229967	42.55013182	42.41218729	0.06	706.2878694	2708.512444	0.008	-7.640530793	7.736286402
5	2	2	4	2	0.518	0.631	870.9713191	88.78674364	0.329022243	0.383995841	0.313923356	0.3143988	42.51221137	68.41471768	0.054	1266.972588	5178.363133	0.009	-4.911071182	7.863944368
5	2	2	3	3	0.517	0.627	870.4534244	88.7339495	0.327753113	0.302360725	0.309516913	0.30998088	42.90936966	34.58405737	0.065	531.5370823	2990.399971	0.009	-7.44548551	8.015932312
5	2	2	4	3	0.502	0.627	870.4534244	88.7339495	0.309010455	0.352214791	0.309007126	0.309440004	43.30981803	68.21650602	0.06	1135.617584	4512.027271	0.008	-3.556943984	7.825863888
5	2	1	1	1	0.442	0.204	867.6748434	88.45070119	0.239557779	0.261108407	0.206230132	0.206515485	51.30842048	59.34797497	0.074	801.3824298	2041.815357	0.023	-4.169507394	4.263584245
5	2	1	2	1	0.495	0.202	867.6748434	88.45070119	0.300452718	0.29022996	0.276396217	0.276847478	72.47420335	74.11880191	0.066	1122.304685	3566.506492	0.059	-4.768340086	4.710641601
5	2	1	1	2	0.37	0.229	867.2399134	88.40636445	0.167868491	0.183247006	0.157013405	0.157227028	39.13605275	50.560387	0.11	458.9714807	1830.29809	0.028	-3.32166117	3.656616644
5	2	1	2	2	0.454	0.232	867.2399134	88.40636445	0.252742016	0.226785901	0.232044921	0.232421529	65.29219754	64.01665802	0.066	969.1575657	4816.847776	0.061	-4.423295598	4.255751986
5	2	1	1	3	0.452	0.218	866.9961492	88.38151516	0.250520119	0.26390516	0.239605943	0.239962652	57.95597458	58.05399456	0.098	592.1371624	2160.18021	0.015	-4.224077825	4.529080234
5	2	1	2	3	0.454	0.202	866.9961492	88.38151516	0.252742016	0.242096565	0.245027375	0.245323442	68.23767382	58.37793107	0.097	601.0504853	1933.435964	0.014	-4.105598609	4.400530429
5	2	1	3	1	0.518	0.915	868.6649434	88.55163189	0.329022243	0.284268349	0.28418261	0.284944343	42.79909243	44.81351631	0.056	798.5978502	3775.876208	0.012	-7.121127243	7.554534277
5	2	1	4	1	0.5	0.915	868.6649434	88.55163189	0.306553125	0.37055378	0.280920588	0.281682237	47.01979458	51.97747237	0.07	741.6383449	4144.587651	0.014	-5.195297937	7.289753801
5	2	1	3	2	0.502	0.659	868.8662758	88.5721557	0.309010455	0.283628731	0.284969806	0.285688672	43.16925026	37.3389354	0.082	454.5928455	3707.485692	0.015	-7.374081658	7.375143828
5	2	1	4	2	0.494	0.659	868.8662758	88.5721557	0.299239994	0.336992533	0.289291137	0.29014134	42.69753485	58.16771602	0.078	744.9670024	5993.418539	0.013	-4.061171355	7.516504694
5	2	1	3	3	0.501	0.698	869.003984	88.58619367	0.307780564	0.278699536	0.279217012	0.280002346	42.62151847	39.36268007	0.078	503.7871918	4780.090243	0.013	-7.340112608	7.488103545
5	2	1	4	3	0.497	0.698	869.003984	88.58619367	0.302885523	0.335222426	0.279316117	0.28006513	42.57440471	66.77564251	0.062	1076.338261	4552.741046	0.051	-4.072584955	7.398539574
5	3	2	1	1	0.464	0.216	871.2441972	88.81456081	0.263998646	0.312005758	0.254851184	0.255179909	63.48667505	56.58756801	0.097	583.0577795	1350.904614	0.018	-4.338786184	4.465377439
5	3	2	2	1	0.459	0.212	871.2441972	88.81456081	0.258339676	0.198632845	0.232835305	0.233169606	65.82051918	53.29216242	0.063	845.3640285	2648.777383	0.02	-4.250022735	4.203578195
5	3	2	1	2	0.468	0.184	871.701046	88.86113194	0.268569967	0.294428464	0.239719766	0.240308241	63.05212401	65.02606791	0.065	999.0454292	1933.57879	0.019	-4.217883915	4.344013917
5	3	2	2	2	0.487	0.212	871.701046	88.86113194	0.290819592	0.27027069	0.267994594	0.2686541	73.65430086	61.92741281	0.048	1288.032677	3572.540582	0.037	-4.561876776	4.430438034
5	3	2	1	3	0.469	0.184	871.79002	88.87020194	0.269718928	0.305606566	0.245648065	0.246152042	69.02023631	68.351932	0.067	1020.196564	3143.460844	0.009	-4.175145844	4.212584216
5	3	2	2	3	0.452	0.198	871.79002	88.87020194	0.250520119	0.218094428	0.229098725	0.22960128	66.93961156	61.76130897	0.068	907.9103536	1994.144225	0.026	-4.093972926	3.982458451
5	3	2	3	1	0.503	0.728	872.1125916	88.90308487	0.310242798	0.285184804	0.284793596	0.285389324	41.15308087	46.46340457	0.063	737.0626447	2873.016166	0.009	-7.365579311	7.565016451
5	3	2	4	1	0.498	0.728	872.1125916	88.90308487	0.304105605	0.340137721	0.290528095	0.291237779	41.53675113	71.19944161	0.057	1248.380891	3966.00411	0.047	-3.889305644	7.569290584
5	3	2	3	2	0.507	0.687	872.2658628	88.91870931	0.315196697	0.279814786	0.278714689	0.279446211	39.60300875	46.82141736	0.054	866.7550545	3147.144197	0.047	-7.217553228	7.695326046
5	3	2	4	2	0.486	0.687	872.2658628	88.91870931	0.289626488	0.340516605	0.27055847	0.27118827	43.36543727	65.26241828	0.059	1105.576559	3927.070047	0.009	-3.809240486	7.269893386
5	3	2	3	3	0.502	0.683	872.4374017	88.93619598	0.309010455	0.276259917	0.278054539	0.278772729	39.46510787	51.61689174	0.057	904.4469385	3160.130663	0.044	-7.341200213	7.570735229
5	3	2	4	3	0.497	0.683	872.4374017	88.93619598	0.302885523	0.345979566	0.2828497	0.283633555	40.70632305	76.23375303	0.047	1621.255511	5298.292723	0.038	-3.897905136	7.518565422
5	3	1	1	1	0.456	0.228	866.8727295	88.36893376	0.254973722	0.270231439	0.244112348	0.244261063	67.75044915	52.00062742	0.107	485.9120834	1492.153344	0.019	-4.340007083	4.324665183
5	3	1	2	1	0.467	0.193	866.8727295	88.36893376	0.267423458	0.243335746	0.247575231	0.247565827	67.71422486	61.81629411	0.086	717.5624946	2811.621567	0.011	-4.264427013	4.493675829
5	3	1	1	2	0.473	0.221	867.0211126	88.38405992	0.274339296	0.311657655	0.261166383	0.261369917	65.61955886	57.29087354	0.094	609.4593234	1581.506893	0.02	-4.562219128	4.625875732
5	3	1	2	2	0.482	0.203	867.0211126	88.38405992	0.284878593	0.243168921	0.265237801	0.265441242	70.7741094	64.07512854	0.087	736.3929917	6417.333629	0.014	-4.53399647	4.698924363
5	3	1	1	3	0.459	0.219	867.6141439	88.44451348	0.258339676	0.27622048	0.236045566	0.236309607	62.81220386	55.74952935	0.093	599.1193249	1929.006032	0.019	-4.408436987	4.390169327
5	3	1	2	3	0.477	0.229	867.6141439	88.44451348	0.278998904	0.257778099	0.253337089	0.25356106	68.51475229	57.65727911	0.073	789.6305876	1933.189446	0.067	-4.711453783	4.548493738
5	3	1	3	1	0.493	0.792	868.1529247	88.49943675	0.298029722	0.272595755	0.271356041	0.271686249	41.80412513	52.35490948	0.064	816.9437587	2807.249505	0.01	-7.084828328	7.413378599
5	3	1	4	1	0.479	0.792	868.1529247	88.49943675	0.281343422	0.324031521	0.271899019	0.272306921	43.82856512	67.97060208	0.065	1044.030982	5686.024889	0.061	-3.843175184	6.919125476
5	3	1	3	2	0.5	0.642	867.6272418	88.44584868	0.306553125	0.276977676	0.278308773	0.278524661	43.27574328	37.2111303	0.063	589.0161327	3384.669879	0.011	-7.223684486	7.260601822
5	3	1	4	2	0.483	0.642	867.6272418	88.44584868	0.286061888	0.339353461	0.280715275	0.28115667	42.84927285	68.16475945	0.069	987.65419	5225.344172	0.059	-3.854140288	7.220649435
5	3	1	3	3	0.505	0.652	867.4826849	88.43111256	0.312714843	0.278046337	0.280240398	0.28049392	41.89754159	40.05649027	0.068	588.4490693	5120.030574	0.01	-7.171350682	7.492950182
5	3	1	4	3	0.494	0.652	867.4826849	88.43111256	0.299239994	0.352312403	0.28372387	0.284143725	43.54740582	63.53974113	0.066	961.0356817	5755.892754	0.011	-4.725470064	7.35137177
5	4	2	1	1	0.459	0.197	871.7456296	88.86567679	0.258339676	0.268354956	0.228599212	0.229173652	60.89515619	63.09117539	0.063	1000.470187	2238.209477	0.021	-4.179719005	4.166932476
5	4	2	2	1	0.479	0.203	871.7456296	88.86567679	0.281343422	0.274431939	0.25537009	0.255955601	66.85338285	64.95567477	0.058	1118.891321	2526.397234	0.02	-4.382518372	4.408593887
5	4	2	1	2	0.463	0.224	872.0320919	88.89487874	0.262861947	0.283225431	0.237243347	0.237935773	66.68827573	48.98921132	0.084	582.1630026	1336.297453	0.036	-4.43799561	4.190999406
5	4	2	2	2	0.479	0.201	872.0320919	88.89487874	0.281343422	0.266729065	0.263143917	0.263729621	64.11485292	62.48335201	0.072	867.1181311	1611.566403	0.008	-4.439803579	4.640097949
5	4	2	1	3	0.46	0.19	871.7800999	88.86919069	0.259466565	0.283531197	0.239089746	0.239696252	66.63659607	64.25005061	0.07	916.6265216	1737.047438	0.02	-4.123304282	4.139638416
5	4	2	2	3	0.471	0.193	871.7800999	88.86919069	0.272024207	0.248376618	0.253007352	0.25357936	69.17434289	65.91080615	0.069	954.5588173	1532.364579	0.028	-4.27227365	4.252348298
5	4	2	3	1	0.517	0.66	870.6587675	88.75488216	0.327753113	0.280082379	0.280840207	0.281089497	40.69800598	42.50740814	0.05	849.4991844	3900.968505	0.006	-7.311701202	7.606874737
5	4	2	4	1	0.492	0.66	870.6587675	88.75488216	0.296821903	0.385769671	0.287530213	0.287891638	41.52105338	63.03202555	0.061	1032.879685	3265.285165	0.01	-3.747951475	7.516713484
5	4	2	3	2	0.5	0.667	871.2108794	88.8111644	0.306553125	0.26588472	0.266042122	0.266395881	39.56679977	39.58173529	0.054	731.7523446	2264.129756	0.005	-7.41171725	7.270979527
5	4	2	4	2	0.494	0.667	871.2108794	88.8111644	0.299239994	0.371489537	0.285772289	0.286223114	41.44041755	65.0127722	0.06	1082.831203	2945.575613	0.01	-3.953806374	7.597808915
5	4	2	3	3	0.497	0.679	871.1968155	88.80973072	0.302885523	0.266899773	0.266982471	0.267434016	40.26395715	44.21474953	0.057	774.3343043	2952.716981	0.007	-6.944645765	7.346327381
5	4	2	4	3	0.489	0.679	871.1968155	88.80973072	0.293213159	0.353099127	0.278906627	0.27930618	41.19264608	56.17515062	0.064	877.3074399	3118.689785	0.014	-4.550226261	7.167832354
5	4	1	1	1	0.453	0.213	869.7523984	88.66248697	0.251629841	0.258944175	0.229793624	0.230544378	61.43501665	56.72737335	0.08	708.4958041	1494.431349	0.024	-4.243810599	4.289310149
5	4	1	2	1	0.472	0.197	869.7523984	88.66248697	0.273180526	0.262139763	0.249746946	0.250710483	68.12076156	65.9938628	0.073	902.9779866	2251.121154	0.013	-4.319791231	4.437085566
5	4	1	1	2	0.453	0.219	869.8915723	88.67667434	0.251629841	0.287177946	0.226119384	0.226883167	60.65339867	55.77148711	0.093	599.1319888	1516.407793	0.014	-4.349219649	4.358829712
5	4	1	2	2	0.467	0.208	869.8915723	88.67667434	0.267423458	0.229377908	0.240111036	0.241009359	67.95254093	60.13881373	0.069	870.4689303	1468.819179	0.037	-4.451317923	4.39938847
5	4	1	1	3	0.463	0.223	869.3660826	88.62310597	0.262861947	0.285315624	0.241696318	0.242564104	63.14212026	52.43451975	0.096	545.0457339	1864.750713	0.011	-4.369338459	4.516812094
5	4	1	2	3	0.463	0.197	869.3660826	88.62310597	0.262861947	0.238761403	0.242404364	0.243327821	67.33170501	63.48163877	0.083	763.8112495	2682.144768	0.018	-4.239929893	4.487927802
5	4	1	3	1	0.483	0.645	868.1863943	88.50284864	0.286061888	0.253952651	0.252656192	0.25315963	39.98201913	41.94622045	0.076	551.1151777	2266.480719	0.014	-6.818484956	7.149702309
5	4	1	4	1	0.485	0.645	868.1863943	88.50284864	0.288435835	0.339552203	0.2717821	0.272389927	41.95915832	82.37644451	0.061	1348.975751	9182.4163	0.056	-3.994323383	7.055637182
5	4	1	3	2	0.494	0.685	868.222425	88.50652161	0.299239994	0.262297533	0.265089967	0.265689171	41.64086278	33.16105917	0.073	453.1467018	2548.512764	0.011	-7.033175731	7.22003252
5	4	1	4	2	0.484	0.685	868.222425	88.50652161	0.287247635	0.343904796	0.271871524	0.272486315	44.8836737	73.8522979	0.066	1117.325642	4366.118936	0.058	-3.965967276	7.262874847
5	4	1	3	3	0.492	0.709	868.423964	88.52706648	0.296821903	0.265809428	0.268112846	0.268755491	40.9145222	51.59811775	0.066	780.9202147	3657.977304	0.059	-7.327736774	7.380025017
5	4	1	4	3	0.484	0.709	868.423964	88.52706648	0.287247635	0.33584193	0.276238609	0.276735944	42.03142116	75.32532439	0.064	1176.156885	5730.111933	0.056	-3.89916756	7.508566145
5	5	2	1	1	0.434	0.201	871.2500999	88.81516254	0.230964482	0.226175139	0.210956442	0.211235882	63.55993801	58.35613933	0.083	702.3032886	1649.943499	0.026	-3.905401849	3.729760419
5	5	2	2	1	0.481	0.193	871.2500999	88.81516254	0.28369775	0.290175704	0.263537241	0.263983649	71.68610887	64.46388023	0.072	894.3777536	2238.356541	0.009	-4.366952301	4.48960492
5	5	2	1	2	0.452	0.193	871.451006	88.83564288	0.250520119	0.270125963	0.236114549	0.236469556	68.48464578	64.0173225	0.078	819.7968419	1290.247881	0.039	-4.016032746	4.058360834
5	5	2	2	2	0.455	0.194	871.451006	88.83564288	0.253856643	0.229758329	0.235445785	0.235815045	70.81930798	63.33471361	0.081	781.294398	1260.755215	0.042	-4.087831544	4.103120881
5	5	2	1	3	0.465	0.186	871.7593538	88.86707583	0.265137798	0.283412761	0.241834106	0.242233798	69.26524827	65.27513082	0.074	881.6827474	1824.522732	0.01	-4.182502342	4.178012663
5	5	2	2	3	0.463	0.192	871.7593538	88.86707583	0.262861947	0.246836981	0.242650466	0.243060254	70.87018297	62.69340977	0.083	754.7132163	1472.086245	0.011	-4.209643679	4.132497103
5	5	2	3	1	0.48	0.679	873.0770087	89.00139746	0.28251936	0.267153077	0.265351887	0.266123033	40.07755228	35.67067586	0.079	451.1819357	2599.959176	0.009	-6.822726529	6.985205071
5	5	2	4	1	0.478	0.679	873.0770087	89.00139746	0.280169937	0.289787465	0.260127855	0.260994565	39.57908897	66.25895962	0.058	1141.688776	2985.121668	0.048	-4.398516714	6.907051979
5	5	2	3	2	0.505	0.746	873.3442505	89.02864007	0.312714843	0.263790498	0.263584272	0.264342405	39.03404408	43.38794793	0.051	849.1098817	3411.149488	0.006	-7.011549523	7.166864481
5	5	2	4	2	0.462	0.746	873.3442505	89.02864007	0.261727701	0.345523579	0.249646522	0.250568527	40.34344756	61.39889361	0.068	902.452487	2586.246401	0.013	-3.632427808	6.898113442
5	5	2	3	3	0.503	0.69	873.1612592	89.00998595	0.310242798	0.264007974	0.265193695	0.266032039	39.92091052	37.71711639	0.059	638.3496292	2811.145259	0.007	-7.326432614	7.210304863
5	5	2	4	3	0.483	0.69	873.1612592	89.00998595	0.286061888	0.3573749	0.266095556	0.267067649	39.84416158	66.27121594	0.057	1161.700919	2867.431078	0.047	-4.375764704	7.388932687
5	5	1	1	1	0.489	0.193	868.0607861	88.49004415	0.293213159	0.301065713	0.265414582	0.265995493	75.58971963	67.7652504	0.079	856.6235779	3291.78274	0.011	-4.613272938	4.661394119
5	5	1	2	1	0.49	0.2	868.0607861	88.49004415	0.294413621	0.289490715	0.271579374	0.27238334	79.26233866	67.29016871	0.072	933.5843083	1508.644292	0.038	-4.640868104	4.629041321
5	5	1	1	2	0.502	0.206	868.3487475	88.51939891	0.309010455	0.321533283	0.277941441	0.27870465	74.37846629	61.52109105	0.081	759.0635802	2559.438979	0.012	-4.852430542	4.84005671
5	5	1	2	2	0.509	0.197	868.3487475	88.51939891	0.317688361	0.309994145	0.29388075	0.294749568	77.62439991	67.13703519	0.08	838.5252375	2376.767156	0.015	-4.887484974	5.085777876
5	5	1	1	3	0.447	0.205	868.5859161	88.54357585	0.245008293	0.26589416	0.233017887	0.233729299	70.32596636	61.66500446	0.094	655.2910016	1663.926474	0.024	-4.095179554	4.062404878
5	5	1	2	3	0.464	0.197	868.5859161	88.54357585	0.263998646	0.230877942	0.241578274	0.242177278	74.11428067	61.31523318	0.084	728.6673133	3048.894258	0.015	-4.179835065	4.269232171
5	5	1	3	1	0.49	0.724	868.1983611	88.50406853	0.294413621	0.26415726	0.262675388	0.263275137	40.93228123	35.68061957	0.069	516.3276921	2036.290568	0.012	-7.248637099	7.347370212
5	5	1	4	1	0.471	0.724	868.1983611	88.50406853	0.272024207	0.311816193	0.251752175	0.252289299	42.50698374	67.62852939	0.062	1089.714802	4540.921188	0.056	-3.727685769	7.069022431
5	5	1	3	2	0.482	0.72	867.690493	88.4522965	0.284878593	0.260359364	0.262478506	0.263024234	42.37749015	49.79350649	0.073	681.9526045	3505.505366	0.068	-7.329557915	7.315795931
5	5	1	4	2	0.465	0.72	867.690493	88.4522965	0.265137798	0.307028961	0.261217524	0.261699071	41.79157126	71.33800081	0.066	1079.191536	4970.588864	0.059	-3.546890504	7.244152309
5	5	1	3	3	0.5	0.701	868.0749833	88.49149142	0.306553125	0.261476236	0.262344428	0.262942205	41.25294508	47.02768519	0.062	757.8840547	3357.271928	0.011	-7.23014832	7.314983317
5	5	1	4	3	0.485	0.701	868.0749833	88.49149142	0.288435835	0.372919249	0.279794559	0.280460299	42.48803825	82.14654182	0.064	1282.570343	6718.612044	0.059	-3.939332578	7.369631026
6	1	2	1	1	0.472	0.185	850.1693804	86.66619575	0.273180526	0.265883152	0.282456441	0.282965608	70.81078663	72.84258811	0.063	1155.528257	2531.436832	0.05	-3.944650243	4.494530159
6	1	2	2	1	0.441	0.183	850.1693804	86.66619575	0.238475033	0.227265044	0.230547354	0.231131097	65.13027398	52.11859089	0.062	839.3476129	2562.821618	0.005	-3.662058842	3.834897441
6	1	2	1	2	0.423	0.175	849.3217322	86.57978656	0.219404976	0.211101091	0.232119878	0.232595356	64.45599721	70.11394046	0.061	1148.791596	2094.137757	0.052	-3.16054522	3.77782082
6	1	2	2	2	0.41	0.183	849.3217322	86.57978656	0.206126321	0.20261028	0.208016473	0.208537587	60.53545058	54.61817577	0.051	1069.624295	2144.03393	0.024	-3.118463207	3.503056216
6	1	2	1	3	0.441	0.191	851.9520453	86.84792046	0.238475033	0.225464164	0.220490851	0.221083136	66.43982362	59.58150722	0.066	902.3052357	2110.470798	0.007	-3.877821855	3.743098228
6	1	2	2	3	0.437	0.197	851.9520453	86.84792046	0.234168575	0.258541982	0.228834013	0.22940963	64.20814518	54.94328448	0.065	844.4416356	1921.750102	0.05	-3.753266959	3.801296829
6	1	2	3	1	0.592	0.443	851.4810103	86.79990319	0.429743338	0.416171346	0.416140339	0.416888631	65.29714143	28.64646052	0.081	352.6316728	3532.607627	0.009	-8.006782253	7.700381276
6	1	2	4	1	0.563	0.443	851.4810103	86.79990319	0.38867135	0.418723497	0.394646148	0.395657711	59.49424851	50.49083972	0.075	672.1267097	3436.754985	0.012	-4.678816307	7.756798086
6	1	2	3	2	0.576	0.534	851.773038	86.82967246	0.406827878	0.409965372	0.407621561	0.408690594	65.11908067	33.97882217	0.066	514.773055	2639.420298	0.011	-7.965173655	7.509497128
6	1	2	4	2	0.57	0.534	851.773038	86.82967246	0.398396441	0.389242409	0.396290638	0.397362489	57.96588257	36.94485893	0.067	550.6027532	3200.633978	0.013	-6.438750989	7.86532405
6	1	2	3	3	0.588	0.504	851.8571419	86.83824601	0.423955615	0.403189021	0.403863475	0.40477261	66.75380352	47.61461902	0.053	897.3591467	3838.861508	0.01	-7.871384134	7.163303376
6	1	2	4	3	0.574	0.504	851.8571419	86.83824601	0.40400759	0.437325214	0.399625783	0.400793718	58.6092889	51.95544829	0.065	797.5766097	3534.963154	0.012	-4.829813908	7.924097375
6	1	1	1	1	0.462	0.19	845.747555	86.21543523	0.261727701	0.252920171	0.259592826	0.259792031	69.93970657	56.01479581	0.081	690.7015622	2398.758406	0.01	-3.949149166	4.063641156
6	1	1	2	1	0.434	0.175	845.747555	86.21543523	0.230964482	0.231608748	0.221729216	0.221988982	63.26690326	62.93942593	0.083	757.9849226	3581.725235	0.008	-3.643674745	3.743182587
6	1	1	1	2	0.414	0.197	844.7948564	86.11831722	0.210167918	0.211988262	0.220351368	0.220651768	64.46889474	51.66067039	0.067	770.1240943	2026.978762	0.012	-3.274616009	3.558260225
6	1	1	2	2	0.416	0.168	844.7948564	86.11831722	0.21220343	0.211624887	0.224244116	0.224496948	62.97363544	67.89415062	0.067	1012.068219	2365.931042	0.011	-3.059598994	3.764930235
6	1	1	1	3	0.407	0.167	846.1237308	86.25378257	0.203120874	0.207548928	0.19941242	0.199648649	59.52558575	69.50941537	0.062	1120.304304	2636.753928	0.013	-3.142174597	3.236753421
6	1	1	2	3	0.41	0.185	846.1237308	86.25378257	0.206126321	0.194998564	0.196392005	0.196654509	60.44873477	53.96343049	0.082	657.6226264	2157.702474	0.01	-3.363632112	3.247400093
6	1	1	3	1	0.589	0.483	847.4629314	86.39030056	0.425398867	0.422093912	0.426763426	0.428168969	65.23527398	31.39704322	0.229	137.0711254	2167.720205	0.018	-8.197097606	8.054858951
6	1	1	4	1	0.558	0.483	847.4629314	86.39030056	0.381798429	0.393080501	0.396262762	0.397795501	57.26703046	52.34569125	0.063	829.0484646	3970.005866	0.01	-5.78877572	8.264540205
6	1	1	3	2	0.59	0.586	848.2624983	86.47180835	0.426844571	0.4177791	0.417904789	0.419036055	65.02390034	44.29917765	0.083	533.6692996	5469.412622	0.012	-8.567776429	8.02045796
6	1	1	4	2	0.577	0.586	848.2624983	86.47180835	0.408241701	0.423894213	0.410110573	0.411529065	59.65530646	44.48212745	0.081	548.3654043	8078.58669	0.017	-6.78406397	8.455897446
6	1	1	3	3	0.588	0.506	848.4644237	86.4923926	0.423955615	0.415558695	0.415819622	0.417362225	65.93649446	31.99668684	0.085	376.1867736	4817.64913	0.015	-8.094874248	7.795725992
6	1	1	4	3	0.542	0.506	848.4644237	86.4923926	0.360217089	0.382274422	0.371663536	0.37295628	57.35246585	50.98876175	0.083	613.8571764	4562.250946	0.015	-4.518626429	7.610145448
6	2	2	1	1	0.426	0.181	852.1522085	86.86832507	0.22252814	0.196191275	0.215510632	0.21581212	60.45920778	56.11815349	0.077	728.0118361	1690.489599	0.004	-3.519048883	3.720649913
6	2	2	2	1	0.45	0.181	852.1522085	86.86832507	0.248308031	0.280652169	0.24456116	0.244965096	67.7596709	59.84022365	0.078	766.4724677	2003.722299	0.007	-3.795956735	3.849236079
6	2	2	1	2	0.44	0.18	852.7220783	86.92641756	0.23739474	0.230736174	0.227710013	0.228121813	64.89196326	69.51293024	0.066	1052.274523	2328.40609	0.053	-3.768519497	3.838193897
6	2	2	2	2	0.441	0.191	852.7220783	86.92641756	0.238475033	0.254710175	0.23905587	0.239310958	68.62374174	58.52996296	0.094	621.5283634	1733.650186	0.009	-3.844130864	3.827859938
6	2	2	1	3	0.499	0.179	851.9498777	86.84769949	0.305328139	0.299984093	0.307769957	0.308259683	82.10883882	68.14860998	0.072	946.2174132	2211.918118	0.012	-4.405792934	4.666873768
6	2	2	2	3	0.479	0.197	851.9498777	86.84769949	0.281343422	0.283150239	0.281502962	0.281958082	78.37456359	54.59430736	0.085	642.0109778	2450.726977	0.012	-4.32236742	4.380264748
6	2	2	3	1	0.604	0.39	853.7121521	87.0273456	0.447341939	0.443502771	0.444538885	0.44602597	70.61208596	35.92640886	0.176	203.7519186	2974.697185	0.008	-7.734437365	7.577796609
6	2	2	4	1	0.581	0.39	853.7121521	87.0273456	0.413921518	0.419923864	0.418509601	0.41971071	63.69189131	67.40490543	0.058	1161.553255	4303.819649	0.01	-4.733484627	7.617264401
6	2	2	3	2	0.619	0.325	854.1219149	87.06911678	0.469836808	0.457435629	0.455582741	0.457108653	67.83319415	43.12493498	0.158	272.5450084	2661.219139	0.01	-7.753089795	8.149847259
6	2	2	4	2	0.596	0.325	854.1219149	87.06911678	0.435570299	0.460872468	0.439844929	0.441438233	69.92661978	57.09280378	0.067	851.3788667	4230.547106	0.012	-5.201911636	7.658561525
6	2	2	3	3	0.594	0.327	854.4152765	87.09902204	0.432651914	0.421001849	0.42041008	0.421543754	69.06836176	45.27410191	0.159	284.0892905	2270.863614	0.008	-7.344525315	7.236563005
6	2	2	4	3	0.607	0.327	854.4152765	87.09902204	0.451796769	0.469817097	0.449430831	0.451024959	71.44705547	52.74835345	0.073	721.8079567	3861.58182	0.009	-5.449323334	7.669435365
6	2	1	1	1	0.506	0.178	847.9252329	86.43742754	0.313954544	0.324553233	0.313497062	0.31359659	72.78858146	66.04268732	0.071	929.0087529	4588.405871	0.005	-4.46413207	4.984777469
6	2	1	2	1	0.459	0.209	847.9252329	86.43742754	0.258339676	0.238640849	0.247559718	0.247782787	69.16838533	49.81661443	0.07	710.9767348	1946.841834	0.011	-4.209597645	3.962774069
6	2	1	1	2	0.497	0.218	848.5555763	86.50168469	0.302885523	0.291549435	0.293554606	0.293914196	67.77719303	53.63409992	0.063	849.8889433	3210.804518	0.005	-4.682091442	4.957840665
6	2	1	2	2	0.462	0.198	848.5555763	86.50168469	0.261727701	0.266835846	0.248414837	0.248722105	65.3354956	59.20844222	0.082	722.1852861	2743.530382	0.01	-4.302571753	4.308353008
6	2	1	1	3	0.501	0.224	847.8280579	86.42752152	0.307780564	0.297096879	0.300464032	0.300686359	68.69431457	50.31811538	0.067	750.1376434	3352.867176	0.005	-4.888988268	5.154228672
6	2	1	2	3	0.494	0.212	847.8280579	86.42752152	0.299239994	0.323389705	0.305414685	0.305761775	70.62801633	58.75316	0.08	734.0080901	2492.724496	0.021	-4.708136701	4.988386058
6	2	1	3	1	0.609	0.404	849.7771212	86.62620888	0.454778918	0.439896991	0.435182058	0.435554227	65.48906471	50.24749503	0.059	850.7798213	4762.761817	0.055	-8.260501572	8.103390596
6	2	1	4	1	0.573	0.404	849.7771212	86.62620888	0.402601124	0.411593724	0.379831563	0.380440209	60.59062293	43.66392168	0.066	660.4131896	6299.940943	0.013	-7.221284699	7.373476377
6	2	1	3	2	0.565	0.455	848.6430913	86.51060596	0.391437685	0.379669096	0.380089629	0.380689163	69.72978309	41.65211837	0.075	555.1396402	4675.380498	0.01	-7.520725809	6.735527469
6	2	1	4	2	0.495	0.455	848.6430913	86.51060596	0.300452718	0.342036948	0.322112378	0.322779175	51.66599296	40.61478892	0.1	405.3052179	5056.374246	0.018	-3.980120926	6.837578652
6	2	1	3	3	0.565	0.766	848.9409194	86.54096653	0.391437685	0.394352053	0.39547707	0.395972832	64.17528063	52.71145196	0.075	702.375639	4133.187025	0.017	-7.328019198	7.547734646
6	2	1	4	3	0.587	0.766	848.9409194	86.54096653	0.422514815	0.418204875	0.426941344	0.427669797	67.57014916	57.44042618	0.075	765.5842389	6755.066686	0.017	-6.504327379	7.805050737
6	3	2	1	1	0.481	0.236	850.6700866	86.71723769	0.28369775	0.263356385	0.291665772	0.292302594	74.68746234	49.18618389	0.065	756.1268384	2072.944259	0.009	-4.480731663	4.636273812
6	3	2	2	1	0.489	0.198	850.6700866	86.71723769	0.293213159	0.325353557	0.314037981	0.314575792	70.43530482	63.97655354	0.076	840.8302158	1566.701196	0.035	-4.202393974	5.225395563
6	3	2	1	2	0.472	0.183	853.3374684	86.98915037	0.273180526	0.273832972	0.267834303	0.268522747	71.70983253	63.93509968	0.072	887.2115368	1738.147796	0.037	-4.119663371	4.159138501
6	3	2	2	2	0.439	0.199	853.3374684	86.98915037	0.236316899	0.227604164	0.225574122	0.226061708	65.64557793	53.36895441	0.082	650.525477	2150.613027	0.012	-3.965232535	3.742337422
6	3	2	1	3	0.461	0.206	853.0497735	86.95982278	0.260595907	0.273234043	0.272229099	0.272864112	69.99301314	56.32681673	0.085	662.2747411	1275.071596	0.062	-4.088946245	4.342548736
6	3	2	2	3	0.435	0.193	853.0497735	86.95982278	0.23203006	0.196498906	0.219916183	0.220553371	64.38091136	57.38063672	0.076	754.8222665	1533.006804	0.013	-3.862005462	3.804272727
6	3	2	3	1	0.607	0.511	851.0710993	86.75811689	0.451796769	0.44604346	0.446166432	0.446486852	63.12265051	32.33368935	0.06	538.608586	2767.694927	0.012	-8.702631102	8.492818553
6	3	2	4	1	0.592	0.511	851.0710993	86.75811689	0.429743338	0.445039796	0.434630675	0.435040055	56.99988459	64.97432404	0.059	1099.710517	4473.126134	0.009	-4.927614372	8.718306949
6	3	2	3	2	0.603	0.492	851.8945769	86.84206214	0.445861901	0.424511223	0.42411476	0.42472358	60.4024729	37.54758834	0.061	614.0863457	3341.238023	0.008	-8.570440671	8.396295855
6	3	2	4	2	0.58	0.492	851.8945769	86.84206214	0.412497885	0.449675884	0.408625787	0.409186235	57.03927285	57.52903463	0.06	958.9112843	3674.486673	0.011	-6.451782297	8.355761052
6	3	2	3	3	0.584	0.611	852.1411326	86.867196	0.41820713	0.417114169	0.417683052	0.418118119	63.33167643	40.46464214	0.077	524.4279373	3541.958463	0.011	-8.306391172	7.852858364
6	3	2	4	3	0.566	0.611	852.1411326	86.867196	0.392824532	0.39287516	0.392397917	0.39300421	56.23609395	56.28522878	0.066	851.7390365	3529.410573	0.013	-6.088777138	8.063148145
6	3	1	1	1	0.461	0.179	843.1463005	85.95026356	0.260595907	0.264533125	0.307198545	0.307207822	74.86726116	66.07321216	0.084	786.2742171	2169.859547	0.013	-3.42560944	4.711809113
6	3	1	2	1	0.455	0.188	843.1463005	85.95026356	0.253856643	0.231828925	0.279611012	0.279724892	81.44343832	51.97703666	0.049	1059.934302	4402.662474	0.005	-3.402933184	4.404206453
6	3	1	1	2	0.484	0.211	846.1380813	86.25524545	0.287247635	0.277400789	0.298746602	0.298992601	65.97472584	51.8098346	0.061	847.9313253	1552.253423	0.053	-4.364218494	4.997156849
6	3	1	2	2	0.462	0.218	846.1380813	86.25524545	0.261727701	0.275353188	0.276940081	0.277131439	69.56729456	50.84873363	0.07	725.7513073	2605.638635	0.024	-4.059525965	4.500359133
6	3	1	1	3	0.46	0.19	847.5303783	86.39717609	0.259466565	0.248345788	0.245843409	0.246007796	68.05841595	57.91763373	0.066	876.8033489	3448.492341	0.003	-4.052239533	4.070729524
6	3	1	2	3	0.445	0.192	847.5303783	86.39717609	0.24282073	0.253352465	0.229473373	0.229683991	65.35905182	57.182656	0.082	696.8215555	2221.021666	0.007	-3.934537464	3.813776382
6	3	1	3	1	0.583	0.488	848.2686777	86.47243827	0.41677614	0.422165665	0.42089921	0.421581055	67.97903838	28.633401	0.09	317.8957686	4742.782882	0.017	-8.005045602	7.708850944
6	3	1	4	1	0.526	0.488	848.2686777	86.47243827	0.33926357	0.34338511	0.353571723	0.354060049	56.55793541	46.5500925	0.083	560.3749463	6227.533429	0.012	-4.431584909	7.005112623
6	3	1	3	2	0.563	0.435	847.1172019	86.35505692	0.38867135	0.389261388	0.39312311	0.39390806	67.65050359	36.28542568	0.084	431.6343577	4840.828261	0.013	-7.158401125	7.061405054
6	3	1	4	2	0.561	0.435	847.1172019	86.35505692	0.385914824	0.389717965	0.397071438	0.397887209	60.84258213	59.85926226	0.071	841.6790172	8124.71238	0.011	-5.815910823	7.604753297
6	3	1	3	3	0.57	0.593	848.2634244	86.47190275	0.398396441	0.392652884	0.39207594	0.39284046	60.22238807	38.31371688	0.083	461.4494231	3416.601123	0.014	-8.326692675	7.703372181
6	3	1	4	3	0.561	0.593	848.2634244	86.47190275	0.385914824	0.404985446	0.395048364	0.39572841	57.95975813	45.74075364	0.084	543.8526816	2313.815166	0.024	-5.075234611	8.307692542
6	4	2	1	1	0.437	0.201	849.944302	86.64325127	0.234168575	0.22352978	0.239516244	0.239342353	61.61135376	52.7877236	0.07	753.0485118	1624.592775	0.011	-3.657902067	4.019230615
6	4	2	2	1	0.432	0.228	849.944302	86.64325127	0.228840682	0.231846864	0.225570359	0.225502321	62.03076775	40.74881711	0.114	356.6419032	2383.1054	0.007	-3.789356316	3.815967363
6	4	2	1	2	0.459	0.22	850.6516303	86.71535626	0.258339676	0.246332945	0.246909901	0.246828682	66.34211634	48.19653843	0.051	944.8650996	2632.867001	0.005	-4.163383889	3.986559163
6	4	2	2	2	0.439	0.207	850.6516303	86.71535626	0.236316899	0.256952814	0.233289487	0.233274528	59.7934501	55.21605638	0.079	697.517091	1325.601427	0.034	-3.941859924	4.055250882
6	4	2	1	3	0.476	0.23	853.7094643	87.0270716	0.277830323	0.276593522	0.275431448	0.276226049	65.97804008	47.32768694	0.076	621.9283755	1366.47135	0.012	-4.559372874	4.516846837
6	4	2	2	3	0.484	0.226	853.7094643	87.0270716	0.287247635	0.281206298	0.280464743	0.28135378	68.1136547	51.18326882	0.071	720.4719431	2117.616928	0.012	-4.602425449	4.720208244
6	4	2	3	1	0.59	0.436	853.8082911	87.037146	0.426844571	0.41441098	0.414994136	0.41612361	66.22323424	38.40004129	0.064	599.3561645	2685.060468	0.011	-7.878663717	7.510448973
6	4	2	4	1	0.573	0.436	853.8082911	87.037146	0.402601124	0.426721886	0.406801737	0.408120327	59.62528687	52.76023182	0.072	731.6879138	3014.804736	0.011	-4.840052964	7.695598608
6	4	2	3	2	0.597	0.454	852.5989674	86.91386764	0.437033171	0.430755462	0.433977061	0.435248763	66.3576677	34.5764155	0.066	522.2760365	2080.335451	0.011	-8.042881431	7.79684863
6	4	2	4	2	0.576	0.454	852.5989674	86.91386764	0.406827878	0.429868597	0.424691462	0.426292754	59.67337261	52.20145097	0.067	777.477564	3194.65705	0.013	-5.998716534	8.238369189
6	4	2	3	3	0.602	0.609	854.2897532	87.0862262	0.444384315	0.431426552	0.42728458	0.428786771	63.18979341	42.08438188	0.053	793.225974	3126.326767	0.011	-8.763979423	7.992587846
6	4	2	4	3	0.565	0.609	854.2897532	87.0862262	0.391437685	0.407585316	0.383680864	0.384897529	54.49642492	53.81930306	0.066	815.033386	3596.435552	0.012	-6.416527953	8.093139119
6	4	1	1	1	0.479	0.239	849.275397	86.57506315	0.281343422	0.26625275	0.26950575	0.270073481	57.87667298	48.02734008	0.059	813.1593495	2077.850058	0.011	-4.610005494	4.696017034
6	4	1	2	1	0.499	0.25	849.275397	86.57506315	0.305328139	0.308589331	0.282502649	0.283071346	68.80439544	45.34712257	0.087	520.4240746	7154.947135	0.008	-5.122546517	4.973001774
6	4	1	1	2	0.519	0.254	848.992419	86.5462164	0.330293825	0.32059362	0.326324126	0.32708187	68.73168874	47.57007494	0.064	742.7227489	4381.474035	0.008	-5.151782249	5.45310896
6	4	1	2	2	0.492	0.26	848.992419	86.5462164	0.296821903	0.318323808	0.307331587	0.30794297	66.18937164	42.69684053	0.133	320.5067508	4058.871833	0.009	-4.96404248	5.243662366
6	4	1	1	3	0.476	0.249	849.3741898	86.58513408	0.277830323	0.285249001	0.279798828	0.280494283	59.25340727	43.2994652	0.086	502.4897172	1992.605334	0.008	-4.632289043	4.759960348
6	4	1	2	3	0.5	0.247	849.3741898	86.58513408	0.306553125	0.284098631	0.295944593	0.296706017	67.02668407	43.85833712	0.124	353.0098273	3908.292152	0.008	-5.051490484	5.063922636
6	4	1	3	1	0.598	0.654	848.8356696	86.53023737	0.438498495	0.439487723	0.439905235	0.44056665	68.5942631	52.0166145	0.065	800.0209187	6769.078854	0.014	-8.085164801	7.95058043
6	4	1	4	1	0.576	0.654	848.8356696	86.53023737	0.406827878	0.41125289	0.414868281	0.415395172	64.30558632	62.51571895	0.075	832.6692363	4610.873749	0.015	-5.116791093	7.878720795
6	4	1	3	2	0.596	0.547	849.4830913	86.59623549	0.435570299	0.434168506	0.435039844	0.43584456	67.87433762	51.58434399	0.068	757.1209436	3758.015555	0.056	-8.364463537	7.977894878
6	4	1	4	2	0.553	0.547	849.4830913	86.59623549	0.374986818	0.386727663	0.386783209	0.387520843	57.4535261	70.58193656	0.076	928.2553751	4307.115637	0.016	-4.939158926	7.926153522
6	4	1	3	3	0.58	0.54	848.4035135	86.48618342	0.412497885	0.41877028	0.423630032	0.424410338	67.8575434	47.19100599	0.079	596.0182278	3353.252375	0.015	-7.885542578	7.655185311
6	4	1	4	3	0.56	0.54	848.4035135	86.48618342	0.38454024	0.381363762	0.399870619	0.40053787	59.4380965	52.84000079	0.066	800.3608065	3204.904981	0.061	-6.09253512	8.127599175
6	5	2	1	1	0.51	0.171	852.6113391	86.91512881	0.318937871	0.310749348	0.311886381	0.312704617	80.15637969	75.07806856	0.057	1316.357751	2517.973602	0.007	-4.531698773	4.822263254
6	5	2	2	1	0.465	0.185	852.6113391	86.91512881	0.265137798	0.273593454	0.261982818	0.262549937	72.74802919	55.29750765	0.068	812.4964694	2456.419301	0.007	-3.994512999	4.047583731
6	5	2	1	2	0.464	0.2	851.2873817	86.78016471	0.263998646	0.255811462	0.272023052	0.272876543	75.81779294	63.35387837	0.077	821.6507453	1739.568028	0.037	-4.011889871	4.41069004
6	5	2	2	2	0.461	0.205	851.2873817	86.78016471	0.260595907	0.263845784	0.266386948	0.267038006	72.25880735	52.73336384	0.077	683.9180322	1925.094295	0.012	-3.995421295	4.4390227
6	5	2	1	3	0.425	0.174	852.9241133	86.94701299	0.221484633	0.201462484	0.21524453	0.215897475	64.91315525	65.06031439	0.06	1083.234452	1820.304051	0.044	-3.421783499	3.516812059
6	5	2	2	3	0.412	0.182	852.9241133	86.94701299	0.208142215	0.226598275	0.202617968	0.203233832	61.9138712	63.70466115	0.075	848.73761	1389.006889	0.043	-3.420464526	3.336491102
6	5	2	3	1	0.621	0.576	853.3556562	86.99100444	0.472877815	0.450264773	0.450744071	0.452253265	62.43450032	40.6923684	0.059	689.4400764	3150.555644	0.011	-9.103510708	8.508310071
6	5	2	4	1	0.6	0.576	853.3556562	86.99100444	0.4414365	0.481027518	0.441563117	0.443189441	58.54373141	49.87837568	0.066	754.5555529	2615.902661	0.011	-6.5336641	9.146847497
6	5	2	3	2	0.592	0.602	853.6740173	87.02345814	0.429743338	0.4284619	0.425961486	0.427567528	61.31098089	36.98198243	0.081	455.568947	2228.01994	0.008	-8.750804161	8.23084255
6	5	2	4	2	0.583	0.602	853.6740173	87.02345814	0.41677614	0.411861582	0.41260319	0.414115237	56.39867105	58.63212183	0.066	886.8855609	3342.087366	0.012	-6.149307906	8.649550139
6	5	2	3	3	0.598	0.511	856.3391928	87.29514591	0.438498495	0.413697943	0.401797058	0.403312368	61.60350375	44.50155801	0.061	728.1778704	3743.392563	0.01	-8.701245842	7.594624221
6	5	2	4	3	0.571	0.511	856.3391928	87.29514591	0.39979555	0.4180241	0.364379784	0.365713839	54.76947333	41.368165	0.064	645.5953898	2913.220401	0.011	-6.794221064	7.381396451
6	5	1	1	1	0.421	0.253	850.2708621	86.67654078	0.21733513	0.225465917	0.216242205	0.217187338	54.04626763	38.40831637	0.128	299.7639242	1284.661328	0.016	-3.908806222	3.817449419
6	5	1	2	1	0.45	0.232	850.2708621	86.67654078	0.248308031	0.229054911	0.239819271	0.240879118	57.39318061	42.21972828	0.121	348.2464011	1524.403245	0.009	-4.176185537	4.295483649
6	5	1	1	2	0.4	0.197	850.5920187	86.70927945	0.196194	0.167194376	0.186211089	0.186997669	60.60189803	54.94982809	0.065	844.5658039	2547.247554	0.009	-3.200781862	2.997877968
6	5	1	2	2	0.375	0.178	850.5920187	86.70927945	0.172436133	0.197836822	0.162423784	0.163030395	49.84453562	61.33265129	0.083	738.6474754	1515.062757	0.015	-2.998862757	3.032106189
6	5	1	1	3	0.44	0.159	849.754329	86.62388544	0.23739474	0.219431764	0.239911882	0.240993021	69.64582075	75.48345317	0.065	1159.79381	2830.050843	0.007	-3.374968615	3.703014073
6	5	1	2	3	0.415	0.171	849.754329	86.62388544	0.211184448	0.216910234	0.205739679	0.206621552	63.0150232	63.93733059	0.071	899.7859811	1524.637221	0.003	-3.312677452	3.314057445
6	5	1	3	1	0.58	0.564	848.4391206	86.4898132	0.412497885	0.418149152	0.417978734	0.418828465	68.24544299	37.87035581	0.082	461.5544261	2698.352457	0.015	-8.064369296	7.501130053
6	5	1	4	1	0.564	0.564	848.4391206	86.4898132	0.390053291	0.381212997	0.394503707	0.395279754	58.87462395	53.2793381	0.082	649.2573433	4799.293519	0.02	-6.337666034	8.119836258
6	5	1	3	2	0.574	0.531	848.2907595	86.47468929	0.40400759	0.404026466	0.403945408	0.404768385	59.74899105	34.61533108	0.076	455.3446771	2371.676634	0.016	-8.070602813	8.103235652
6	5	1	4	2	0.558	0.531	848.2907595	86.47468929	0.381798429	0.387805088	0.39024736	0.390845185	57.9051703	41.61969276	0.083	500.4918766	3960.233946	0.017	-6.108154671	7.952389412
6	5	1	3	3	0.571	0.504	848.0982811	86.45506806	0.39979555	0.396506208	0.399093838	0.399900936	67.884893	34.68622566	0.079	438.5859098	3219.36014	0.018	-7.957611803	7.219188391
6	5	1	4	3	0.568	0.504	848.0982811	86.45506806	0.395605582	0.401383506	0.399902278	0.400494037	57.15019792	44.13726211	0.083	531.4258477	2907.290523	0.015	-6.300348571	8.267973684
7	1	2	1	1	0.456	0.201	693.8981746	70.73592205	0.254973722	0.248173208	0.246461509	0.246643724	64.06470861	60.29623812	0.087	693.209704	1389.251701	0.007	-4.144991009	4.210517811
7	1	2	2	1	0.461	0.197	693.8981746	70.73592205	0.260595907	0.263524675	0.248387663	0.248746488	66.86420514	60.96732572	0.083	733.8647876	1531.894925	0.012	-4.211340267	4.200044996
7	1	2	1	2	0.452	0.199	693.6266889	70.70824682	0.250520119	0.242139018	0.244578427	0.244754681	69.00492927	57.24919202	0.086	665.0255495	1244.409301	0.009	-4.041866043	4.061628894
7	1	2	2	2	0.441	0.19	693.6266889	70.70824682	0.238475033	0.24034091	0.226867486	0.227159316	62.63168662	64.29179345	0.085	756.6319354	1371.97575	0.01	-3.853823966	3.85418101
7	1	2	1	3	0.456	0.189	693.4801865	70.69331239	0.254973722	0.24015226	0.247692343	0.247678205	60.66471008	60.47856375	0.085	709.9581618	1798.75572	0.012	-3.954553097	4.304550935
7	1	2	2	3	0.442	0.191	693.4801865	70.69331239	0.239557779	0.247157548	0.225498172	0.225729472	65.86891683	59.90227161	0.081	737.8332516	1968.361579	0.007	-3.886412679	3.845961292
7	1	2	3	1	0.5	0.693	692.547515	70.59823593	0.306553125	0.34283479	0.304438237	0.304381962	42.30998974	22.72195585	0.089	255.2996917	1644.800305	0.009	-7.72498208	7.67590882
7	1	2	4	1	0.497	0.693	692.547515	70.59823593	0.302885523	0.265583681	0.296611987	0.296499942	40.71622302	40.59520698	0.08	507.3249994	1799.761684	0.007	-3.745012631	7.752221366
7	1	2	3	2	0.496	0.698	692.1966889	70.56247274	0.301667894	0.353902705	0.297232577	0.296997537	42.31714895	27.30743305	0.095	286.8782983	1352.418591	0.01	-7.84638564	7.498260529
7	1	2	4	2	0.496	0.698	692.1966889	70.56247274	0.301667894	0.255282603	0.29758067	0.297175852	40.8319819	42.3754991	0.079	534.9151644	1933.038833	0.006	-3.743280429	7.952620355
7	1	2	3	3	0.482	0.742	691.9196402	70.53423043	0.284878593	0.328249555	0.28917038	0.288977134	41.5246704	24.3164204	0.083	292.8561837	1119.881787	0.002	-7.414413528	7.698987382
7	1	2	4	3	0.481	0.742	691.9196402	70.53423043	0.28369775	0.24209554	0.285223059	0.284852864	40.1576095	33.54895893	0.083	402.7472861	1361.891941	0.008	-5.12589437	7.566030671
7	1	1	1	1	0.463	0.211	687.9829847	70.13292809	0.262861947	0.284829482	0.262844143	0.262649748	66.3376217	57.99258794	0.094	615.9337022	1114.455109	0.022	-4.286297881	4.67570424
7	1	1	2	1	0.452	0.204	687.9829847	70.13292809	0.250520119	0.211124743	0.229416873	0.229251087	63.842107	57.63783304	0.085	677.2500551	3153.582861	0.012	-4.08629327	4.031553101
7	1	1	1	2	0.461	0.195	688.0199001	70.13669124	0.260595907	0.254319978	0.245978573	0.245760168	67.9851681	63.16237509	0.086	733.923986	5887.360705	0.016	-4.159689044	4.218128033
7	1	1	2	2	0.453	0.191	688.0199001	70.13669124	0.251629841	0.260909863	0.238853102	0.238616942	69.33633201	61.10040158	0.083	735.8161603	3157.405861	0.015	-3.991834361	4.163773609
7	1	1	1	3	0.492	0.197	688.1872219	70.15374801	0.296821903	0.297389115	0.278779546	0.278544583	71.3625381	62.06054735	0.085	729.2906229	3201.254478	0.014	-4.605953767	4.854395926
7	1	1	2	3	0.472	0.189	688.1872219	70.15374801	0.273180526	0.278513231	0.260061004	0.259831836	70.55896006	65.98293222	0.081	814.7941602	1812.020079	0.012	-4.245929403	4.427286937
7	1	1	3	1	0.482	0.718	690.147022	70.35352987	0.284878593	0.320099681	0.279925381	0.280339972	41.69608537	26.86219161	0.102	263.0259485	1078.268569	0.02	-7.644878528	7.554482143
7	1	1	4	1	0.464	0.718	690.147022	70.35352987	0.263998646	0.233854025	0.262475146	0.262870236	39.38470237	30.01526723	0.092	325.7028875	1099.305183	0.017	-3.571279538	7.413277691
7	1	1	3	2	0.476	0.769	689.9873085	70.33724869	0.277830323	0.27967036	0.275382889	0.275821558	41.53415379	24.12775637	0.1	241.0287624	957.8139785	0.006	-7.519866039	7.287185481
7	1	1	4	2	0.476	0.769	689.9873085	70.33724869	0.277830323	0.273845283	0.274709889	0.2752816	39.62323545	49.16313994	0.083	590.7425382	2883.820505	0.078	-3.745524309	7.71901712
7	1	1	3	3	0.472	0.794	689.8166822	70.31985506	0.273180526	0.284639433	0.271844446	0.272230801	41.46987216	31.9680693	0.099	321.9732335	1047.2149	0.007	-7.356083821	7.508572022
7	1	1	4	3	0.484	0.794	689.8166822	70.31985506	0.287247635	0.272627703	0.283955501	0.284186086	41.66103583	31.13828944	0.094	330.8847258	890.5024042	0.009	-5.789017909	7.68459208
7	2	2	1	1	0.481	0.208	692.5506596	70.59855649	0.28369775	0.271616223	0.268632025	0.268856806	68.63521525	58.5689029	0.083	705.5521576	1321.698412	0.023	-4.512236451	4.48040149
7	2	2	2	1	0.484	0.194	692.5506596	70.59855649	0.287247635	0.295955185	0.268724819	0.269014567	65.17771775	65.13320143	0.077	845.6097991	2117.890329	0.008	-4.423846195	4.572994158
7	2	2	1	2	0.486	0.192	693.0086875	70.64524782	0.289626488	0.285506494	0.271234058	0.271736686	68.06640586	64.35309013	0.082	784.1688802	1959.509015	0.008	-4.4401194	4.576765229
7	2	2	2	2	0.474	0.196	693.0086875	70.64524782	0.27550052	0.283212062	0.262553214	0.262925447	69.3390613	62.98088176	0.081	776.4792338	1430.811033	0.007	-4.341850644	4.401273916
7	2	2	1	3	0.496	0.211	692.9843105	70.64276282	0.301667894	0.273963249	0.280921474	0.281383694	61.50051274	54.38504734	0.086	631.4509807	1959.86106	0.009	-4.703047182	4.92476015
7	2	2	2	3	0.479	0.206	692.9843105	70.64276282	0.281343422	0.31308052	0.266068176	0.266544715	65.17126959	61.22849429	0.087	703.9140995	1415.29006	0.008	-4.524516728	4.606664879
7	2	2	3	1	0.476	0.804	693.1656962	70.66125327	0.277830323	0.287632541	0.269914959	0.270262456	39.6164199	24.24412136	0.089	272.1832419	1915.901484	0.009	-7.562184338	7.415674991
7	2	2	4	1	0.473	0.804	693.1656962	70.66125327	0.274339296	0.266238101	0.26876368	0.269078185	38.75737822	40.37191343	0.081	497.3930991	1777.353135	0.006	-3.594635339	7.552149637
7	2	2	3	2	0.486	0.782	692.8903198	70.63318142	0.289626488	0.322529857	0.291226628	0.291643352	39.68378122	35.58270985	0.086	412.7350646	1427.799201	0.006	-7.627579651	7.794030878
7	2	2	4	2	0.484	0.782	692.8903198	70.63318142	0.287247635	0.248894353	0.282347405	0.282634883	39.54649598	34.13636412	0.089	383.8218986	1711.943276	0.002	-5.19953291	7.686880278
7	2	2	3	3	0.478	0.794	693.1389007	70.65852174	0.280169937	0.332210771	0.276830401	0.277357416	39.1178559	24.16622876	0.092	262.293357	1510.07971	0.007	-7.58115933	7.930102054
7	2	2	4	3	0.483	0.794	693.1389007	70.65852174	0.286061888	0.235169437	0.281355814	0.281862791	40.40515337	35.35454661	0.094	376.526236	1322.133519	0.006	-5.290414413	7.726709379
7	2	1	1	1	0.506	0.214	688.1138641	70.14626993	0.313954544	0.312438455	0.284536766	0.284590474	70.15283702	55.90489707	0.086	650.3553225	2739.27609	0.012	-4.93372952	4.990931843
7	2	1	2	1	0.494	0.214	688.1138641	70.14626993	0.299239994	0.314730958	0.283607507	0.283735769	71.68508374	57.85696095	0.098	589.0228396	2051.855361	0.025	-4.819170491	4.998774674
7	2	1	1	2	0.482	0.212	688.4394071	70.17945575	0.284878593	0.283539243	0.266714865	0.266857303	49.86103963	58.783015	0.095	619.0145649	1690.950702	0.017	-4.628720089	5.527019786
7	2	1	2	2	0.499	0.227	688.4394071	70.17945575	0.305328139	0.29425722	0.274462317	0.274576955	72.04737743	54.13051383	0.086	628.1288978	2714.469612	0.015	-4.987397251	4.753663249
7	2	1	1	3	0.511	0.215	688.3002398	70.16526905	0.320189834	0.323108921	0.300002655	0.30015739	70.41142589	67.8448193	0.087	779.6829885	1478.224218	0.021	-5.141937706	5.28069648
7	2	1	2	3	0.507	0.233	688.3002398	70.16526905	0.315196697	0.31386847	0.296831676	0.29700574	71.51123665	61.89500958	0.085	728.8875098	1929.302087	0.016	-5.167797725	5.061699759
7	2	1	3	1	0.473	0.711	689.8432445	70.32256282	0.274339296	0.285254421	0.267805436	0.268381116	40.38725483	27.55658955	0.109	252.6509773	796.6148808	0.009	-7.578572622	7.728389168
7	2	1	4	1	0.476	0.711	689.8432445	70.32256282	0.277830323	0.26621505	0.2719605	0.27270366	40.09156353	33.72928837	0.097	347.2247168	975.3626325	0.024	-3.731028807	7.54757995
7	2	1	3	2	0.483	0.81	690.062445	70.3449081	0.286061888	0.296744495	0.283504577	0.28414886	41.50714066	27.3512334	0.107	254.340922	1065.037997	0.018	-7.918909918	7.967376637
7	2	1	4	2	0.478	0.81	690.062445	70.3449081	0.280169937	0.258344189	0.26835473	0.268886625	39.24025345	41.43924669	0.101	409.3043267	857.2049012	0.007	-5.310722149	7.930643405
7	2	1	3	3	0.472	0.746	689.627928	70.30061348	0.273180526	0.299253112	0.270687287	0.271330552	40.72020417	28.87343224	0.114	253.6188594	1157.315647	0.111	-7.523804022	8.019682113
7	2	1	4	3	0.478	0.746	689.627928	70.30061348	0.280169937	0.258715837	0.283929777	0.284550646	41.630395	39.87006459	0.095	418.8943006	1027.018065	0.015	-4.938687838	7.908694143
7	3	2	1	1	0.439	0.178	694.8700933	70.83499937	0.236316899	0.276065307	0.22763094	0.228036428	62.73145643	58.72280705	0.081	723.7999694	2233.500408	0.008	-3.580853654	3.833193363
7	3	2	2	1	0.414	0.184	694.8700933	70.83499937	0.210167918	0.171697291	0.198903882	0.199304231	62.5959186	57.1562086	0.081	704.4836481	1809.416265	0.002	-3.404766687	3.424014367
7	3	2	1	2	0.414	0.175	691.7816789	70.52016666	0.210167918	0.199913089	0.233633917	0.23414281	67.54902731	61.49886203	0.08	767.9221784	1504.108754	0.02	-2.9258274	3.818204754
7	3	2	2	2	0.413	0.188	691.7816789	70.52016666	0.20915384	0.217596122	0.231949677	0.232441872	68.70735552	59.28034771	0.075	790.208002	2048.492039	0.009	-2.995589571	3.810405161
7	3	2	1	3	0.435	0.19	695.1677954	70.86534709	0.23203006	0.230298619	0.224693575	0.225125396	66.93211595	59.13482643	0.085	695.4996419	1187.039977	0.037	-3.717521517	3.697283809
7	3	2	2	3	0.429	0.172	695.1677954	70.86534709	0.225673375	0.22579924	0.218269189	0.218600595	63.48577876	67.58197337	0.076	888.7147461	1493.818973	0.006	-3.529250681	3.716770593
7	3	2	3	1	0.517	0.492	694.1306479	70.75962036	0.327753113	0.325724034	0.311430909	0.311257211	44.77613326	31.30811031	0.085	368.0214604	1489.126135	0.007	-7.006114187	6.885177298
7	3	2	4	1	0.494	0.492	694.1306479	70.75962036	0.299239994	0.301075935	0.282375499	0.282091202	40.78143971	53.96623074	0.069	782.6108463	2996.62433	0.062	-5.398805304	6.656117604
7	3	2	3	2	0.517	0.52	692.9600377	70.64028846	0.327753113	0.321828427	0.322525074	0.322360198	44.95199574	27.99280755	0.193	145.1614784	1759.477526	0.008	-7.195856517	7.443518106
7	3	2	4	2	0.489	0.52	692.9600377	70.64028846	0.293213159	0.310251641	0.298006909	0.297774485	41.94500333	37.97308956	0.088	430.5439667	1854.748938	0.002	-5.274429882	7.096973791
7	3	2	3	3	0.521	0.603	692.9219054	70.63640126	0.332844347	0.323867357	0.324233069	0.323837406	44.67515296	39.48898798	0.076	518.5338971	2333.640971	0.068	-7.650472929	7.475533707
7	3	2	4	3	0.485	0.603	692.9219054	70.63640126	0.288435835	0.302114998	0.283785299	0.283442209	40.17216948	36.53073988	0.084	434.2611219	1669.960501	0.002	-3.640987441	7.405510768
7	3	1	1	1	0.429	0.211	691.3033911	70.47141004	0.225673375	0.234723442	0.217717911	0.218121085	66.60459371	54.27718841	0.095	569.910848	1461.159922	0.033	-3.822241925	3.917444716
7	3	1	2	1	0.411	0.196	691.3033911	70.47141004	0.207133042	0.187845858	0.189952719	0.190223824	59.82611979	56.93954467	0.09	631.1952918	1258.524556	0.023	-3.610765441	3.604492649
7	3	1	1	2	0.447	0.213	691.2324983	70.46418324	0.245008293	0.278843214	0.242766723	0.243362305	67.52069336	59.6195089	0.099	601.6883017	1145.688438	0.035	-4.126934247	4.279410112
7	3	1	2	2	0.464	0.212	691.2324983	70.46418324	0.263998646	0.216675627	0.247501469	0.247938773	71.02509666	57.75345449	0.093	619.9534873	1516.089382	0.012	-4.37589483	4.329341526
7	3	1	1	3	0.442	0.202	691.2906995	70.47011627	0.239557779	0.229452051	0.222354707	0.222757862	64.36171809	58.58383977	0.09	649.4794008	1663.825834	0.018	-3.994357792	3.98763692
7	3	1	2	3	0.461	0.205	691.2906995	70.47011627	0.260595907	0.265687901	0.238618484	0.238900151	67.87673445	58.15472171	0.089	651.8325999	1912.158049	0.013	-4.268570098	4.171864728
7	3	1	3	1	0.502	0.651	692.1336709	70.5560487	0.309010455	0.308415571	0.299991607	0.301144343	43.93036405	29.25333884	0.098	298.0261992	820.1989917	0.008	-7.772477891	7.58963369
7	3	1	4	1	0.437	0.651	692.1336709	70.5560487	0.234168575	0.237140944	0.2320618	0.232654474	37.86271232	35.04561332	0.113	310.138171	750.4671956	0.017	-4.797232065	7.263845827
7	3	1	3	2	0.496	0.701	691.6720653	70.50899266	0.301667894	0.318726674	0.295563755	0.296301348	43.32969539	40.49242362	0.09	449.7078067	3068.402935	0.086	-7.775985342	7.918274724
7	3	1	4	2	0.47	0.701	691.6720653	70.50899266	0.270870341	0.264627573	0.277158386	0.278077575	41.12775496	39.10409007	0.098	398.8476629	890.0992289	0.019	-4.927228175	7.637505467
7	3	1	3	3	0.504	0.716	691.6163363	70.50331165	0.311477594	0.312923919	0.309471148	0.310516473	44.26076138	27.54494724	0.105	261.5452961	1085.7646	0.012	-7.908595454	7.733585588
7	3	1	4	3	0.493	0.716	691.6163363	70.50331165	0.298029722	0.293803298	0.296459214	0.297308489	42.96278432	35.75931316	0.099	360.8054601	947.7568987	0.01	-5.815404707	7.947740982
7	4	2	1	1	0.486	0.227	694.400433	70.78712224	0.289626488	0.272313725	0.272797124	0.273716007	65.04148778	52.82189587	0.092	573.3034303	1787.895821	0.007	-4.744985242	4.641677841
7	4	2	2	1	0.485	0.197	694.400433	70.78712224	0.288435835	0.300444507	0.269841934	0.270938527	61.38055844	61.8904945	0.085	727.3074307	1533.047206	0.011	-4.491702152	4.689585623
7	4	2	1	2	0.483	0.21	694.3825316	70.78529737	0.286061888	0.253699315	0.270453918	0.271737658	61.73297386	57.4832649	0.085	676.2537604	1611.916658	0.009	-4.528567929	4.750318553
7	4	2	2	2	0.484	0.209	694.3825316	70.78529737	0.287247635	0.318525942	0.273552988	0.274852177	65.79892362	60.23030429	0.085	707.8123246	1485.054155	0.009	-4.540664886	4.615818121
7	4	2	1	3	0.489	0.198	694.3730979	70.7843357	0.293213159	0.277097983	0.274293753	0.275565013	56.68920457	67.42240289	0.081	831.0707382	1603.038283	0.007	-4.494882786	5.029039275
7	4	2	2	3	0.48	0.217	694.3730979	70.7843357	0.28251936	0.29093669	0.260658591	0.261853191	66.03997358	56.82938125	0.083	683.6990168	1492.703138	0.025	-4.563363586	4.457061129
7	4	2	3	1	0.479	0.725	692.4512125	70.58841886	0.281343422	0.294574222	0.273203289	0.273574475	38.56811947	24.08709569	0.093	258.783198	1415.954651	0.006	-7.533012898	7.526336079
7	4	2	4	1	0.485	0.725	692.4512125	70.58841886	0.288435835	0.267530398	0.27325871	0.273617387	38.6469595	40.05515417	0.088	454.4365076	1701.695575	0.009	-5.21149093	7.618932198
7	4	2	3	2	0.478	0.725	692.4055696	70.58376603	0.280169937	0.30370886	0.28441823	0.284591053	40.10832549	21.23221931	0.094	225.8490513	1156.498223	0.029	-7.649085614	7.706548697
7	4	2	4	2	0.478	0.725	692.4055696	70.58376603	0.280169937	0.244020257	0.270735612	0.271146373	38.70363203	33.82094969	0.091	371.1107678	1441.124578	0.01	-5.351709629	7.779128793
7	4	2	3	3	0.472	0.772	692.2515523	70.56806552	0.273180526	0.274215697	0.266126098	0.266452137	37.93711604	24.48813054	0.093	262.6290755	1785.510189	0.007	-7.588543636	7.470701994
7	4	2	4	3	0.491	0.772	692.2515523	70.56806552	0.295616536	0.285453839	0.28019555	0.28051317	39.06810082	35.07011255	0.084	417.1318891	1254.95859	0.011	-6.199072585	7.776426683
7	4	1	1	1	0.5	0.218	688.1254497	70.14745096	0.306553125	0.311944589	0.288018078	0.288169546	67.13144873	61.86411538	0.086	719.1147943	1440.679577	0.018	-5.000477418	5.154876378
7	4	1	2	1	0.491	0.219	688.1254497	70.14745096	0.295616536	0.290292084	0.27699163	0.277069501	68.53706084	56.47803228	0.095	593.1985817	1686.019925	0.016	-4.7836204	4.7966301
7	4	1	1	2	0.485	0.22	687.9571086	70.13029028	0.288435835	0.2775376	0.269723877	0.269759989	65.94493897	67.60217277	0.08	844.4888758	1675.8807	0.072	-4.696977882	4.777616155
7	4	1	2	2	0.491	0.23	687.9571086	70.13029028	0.295616536	0.305328472	0.275051547	0.275162326	67.18469522	58.74622768	0.102	576.2607451	1432.761787	0.017	-4.968080645	4.91912113
7	4	1	1	3	0.501	0.211	688.1213991	70.14703804	0.307780564	0.308227969	0.286683173	0.286878262	63.50807507	61.10977911	0.083	735.7041911	2012.629527	0.028	-4.870563752	5.242751897
7	4	1	2	3	0.485	0.227	688.1213991	70.14703804	0.288435835	0.286218473	0.265814594	0.265913233	69.74961793	54.64207908	0.096	569.298212	1245.241459	0.019	-4.840283314	4.694511661
7	4	1	3	1	0.478	0.758	688.572525	70.19302578	0.280169937	0.293455095	0.272154402	0.272412185	40.41095564	26.66504228	0.093	286.7806278	927.1576382	0.015	-7.587977905	7.725252781
7	4	1	4	1	0.472	0.758	688.572525	70.19302578	0.273180526	0.255723875	0.261191313	0.261492268	38.98633402	34.18331057	0.089	383.2977872	1210.804051	0.017	-5.208459071	7.529322135
7	4	1	3	2	0.459	0.809	688.6436842	70.20027974	0.258339676	0.324346358	0.25722667	0.25741346	39.15345153	35.81951538	0.099	361.148522	1687.457663	0.092	-7.453575078	7.85372927
7	4	1	4	2	0.475	0.809	688.6436842	70.20027974	0.276664195	0.209616182	0.268668923	0.268999103	40.29223325	36.85540869	0.09	408.6799162	1133.471267	0.014	-5.300742878	7.596336117
7	4	1	3	3	0.469	0.755	688.5649034	70.19224884	0.269718928	0.282278461	0.258483317	0.258786769	38.07942137	21.54297697	0.144	148.7996681	930.0172182	0.006	-7.263232601	7.872110381
7	4	1	4	3	0.488	0.755	688.5649034	70.19224884	0.29201515	0.263485907	0.265463202	0.265620239	39.24729697	54.29502635	0.07	775.8467562	4306.600871	0.065	-5.666406064	7.535095726
7	5	2	1	1	0.47	0.206	691.6251965	70.50421486	0.270870341	0.272026492	0.258367948	0.25809227	61.02946116	58.06276984	0.09	644.9070705	1155.250082	0.01	-4.379071901	4.548216257
7	5	2	2	1	0.484	0.226	691.6251965	70.50421486	0.287247635	0.284062286	0.271125749	0.270910171	67.46892092	54.23023301	0.086	630.2938368	1332.260776	0.009	-4.674692077	4.541669404
7	5	2	1	2	0.484	0.194	691.938501	70.53615309	0.287247635	0.275151618	0.273242742	0.273223331	70.31974442	67.54763041	0.075	899.2683971	1558.208028	0.008	-4.448629756	4.62937883
7	5	2	2	2	0.467	0.213	691.938501	70.53615309	0.267423458	0.284216826	0.257574694	0.257433952	66.70432496	56.12880525	0.086	651.4323913	1344.275181	0.003	-4.351022995	4.33257477
7	5	2	1	3	0.482	0.194	692.0283611	70.54531342	0.284878593	0.263444382	0.273997725	0.273732456	65.74298637	65.63710295	0.08	819.9641081	1361.677982	0.008	-4.39949381	4.680395543
7	5	2	2	3	0.478	0.203	692.0283611	70.54531342	0.280169937	0.296706709	0.263095158	0.263009379	69.20757871	60.30719538	0.085	708.9460816	1380.956371	0.009	-4.445762635	4.403258446
7	5	2	3	1	0.491	0.773	694.2199334	70.76872212	0.295616536	0.306319427	0.289332094	0.289984687	41.1242004	23.13719891	0.083	277.6939812	1396.520907	0.006	-7.766715063	7.665383466
7	5	2	4	1	0.489	0.773	694.2199334	70.76872212	0.293213159	0.28802703	0.29467089	0.29550325	41.22271844	36.4761426	0.087	418.3662004	1565.380816	0.008	-3.575112986	7.855478217
7	5	2	3	2	0.47	0.751	694.5981213	70.80727456	0.270870341	0.306858284	0.255472732	0.256203105	38.82140178	25.1104143	0.093	269.3059057	1363.136777	0.008	-7.737122431	7.60193744
7	5	2	4	2	0.485	0.751	694.5981213	70.80727456	0.288435835	0.256685478	0.278053028	0.278850835	39.24012809	35.54055732	0.09	394.4462887	1544.050391	0.007	-5.353013942	7.954192257
7	5	2	3	3	0.49	0.753	694.3886742	70.78592355	0.294413621	0.314450622	0.28803402	0.288819922	40.40212934	22.25202302	0.085	260.8910196	1672.225127	0.007	-7.701321522	7.77816767
7	5	2	4	3	0.494	0.753	694.3886742	70.78592355	0.299239994	0.275556358	0.291376247	0.292133232	40.82062975	35.68449592	0.086	413.7236965	1555.393989	0.006	-5.429127588	7.726721537
7	5	1	1	1	0.447	0.219	692.1780813	70.56057589	0.245008293	0.238259445	0.238106449	0.239213942	65.47737598	61.30406315	0.095	644.6346122	979.8672861	0.047	-4.232436613	4.257728257
7	5	1	2	1	0.461	0.213	692.1780813	70.56057589	0.260595907	0.250467229	0.240443137	0.241426231	65.01227747	56.68732078	0.09	629.2386915	1800.580542	0.014	-4.273981026	4.257919544
7	5	1	1	2	0.461	0.208	692.2507928	70.56798809	0.260595907	0.264640283	0.244141482	0.245281072	69.13121798	60.91671473	0.089	683.6231472	1373.99411	0.016	-4.303512146	4.331203688
7	5	1	2	2	0.474	0.192	692.2507928	70.56798809	0.27550052	0.257881888	0.249841303	0.251050337	68.55421882	63.00066248	0.083	757.9155897	2494.190422	0.011	-4.272861094	4.362696561
7	5	1	1	3	0.5	0.204	692.538501	70.59731704	0.306553125	0.293964069	0.274536301	0.275753002	70.87411286	68.86720634	0.077	894.7012314	2636.077514	0.012	-4.808666715	4.812997797
7	5	1	2	3	0.489	0.207	692.538501	70.59731704	0.293213159	0.302131804	0.263626809	0.264760378	68.00748434	59.68413782	0.083	717.6695134	1838.171838	0.009	-4.653302658	4.652983947
7	5	1	3	1	0.468	0.719	688.3529913	70.17064654	0.268569967	0.284414106	0.262698609	0.262507398	39.68572902	25.21039904	0.099	253.8688511	788.2213251	0.002	-7.217127641	7.384071553
7	5	1	4	1	0.485	0.719	688.3529913	70.17064654	0.288435835	0.270482376	0.279270762	0.279141338	41.08579748	32.1028822	0.085	377.1344004	820.0009953	0.015	-5.42966391	7.687897725
7	5	1	3	2	0.487	0.703	688.8467955	70.22098489	0.290819592	0.290081214	0.287375289	0.287236735	41.39960005	28.11353334	0.095	294.7806771	953.4186982	0.023	-7.796354336	7.651805629
7	5	1	4	2	0.493	0.703	688.8467955	70.22098489	0.298029722	0.294578929	0.289290012	0.289037832	41.23081304	45.32818793	0.083	546.7541436	1352.302309	0.076	-5.441586624	7.840912584
7	5	1	3	3	0.483	0.768	688.517455	70.18741195	0.286061888	0.295446497	0.286664441	0.286355752	42.00842659	27.96641086	0.098	284.3233254	590.1343111	0.008	-7.841102623	7.847118161
7	5	1	4	3	0.48	0.768	688.517455	70.18741195	0.28251936	0.27254088	0.280776217	0.28064372	40.95174852	38.37183798	0.095	402.6183051	1101.33709	0.023	-3.80769611	7.807928526
8	1	2	1	1	0.526	0.257	617.2729548	62.92475354	0.33926357	0.351540078	0.324935796	0.325468866	74.72448029	48.12160286	0.07	686.3231376	1720.785445	0.06	-5.604871289	5.410643786
8	1	2	2	1	0.489	0.209	617.2729548	62.92475354	0.293213159	0.26136716	0.260093938	0.260543547	59.26886812	61.89901081	0.079	782.6848798	1348.594873	0.035	-4.890566439	4.792960914
8	1	2	1	2	0.484	0.199	615.8243297	62.77708082	0.287247635	0.29183481	0.277187746	0.277492605	77.13270001	61.59206432	0.076	810.3150045	1697.116186	0.012	-4.501378874	4.383304083
8	1	2	2	2	0.503	0.177	615.8243297	62.77708082	0.310242798	0.305084626	0.299799074	0.300088591	76.1535215	70.69777603	0.081	871.8366211	2496.2932	0.012	-4.563969894	4.768770716
8	1	2	1	3	0.516	0.18	616.7139174	62.86776531	0.326486435	0.327893716	0.308065261	0.308266022	75.78555373	77.69880122	0.07	1108.110464	2511.939135	0.056	-4.998308086	5.005647629
8	1	2	2	3	0.506	0.171	616.7139174	62.86776531	0.313954544	0.315272398	0.298475945	0.298501452	79.53727458	78.83229148	0.071	1108.463445	2010.092125	0.058	-4.682564589	4.552626648
8	1	2	3	1	0.56	0.466	617.0911425	62.90621961	0.38454024	0.369773432	0.37303589	0.37368017	51.79888463	34.36909758	0.161	213.3206006	1063.169913	0.015	-7.963378047	7.757906014
8	1	2	4	1	0.566	0.466	617.0911425	62.90621961	0.392824532	0.40227381	0.377734276	0.378506985	48.9905574	26.33841312	0.092	285.979533	2142.395471	0.013	-8.001410493	8.0054009
8	1	2	3	2	0.562	0.43	617.8612192	62.98472116	0.387291861	0.365012176	0.364832941	0.365406309	50.11296724	32.21971873	0.15	214.6891037	1385.732895	0.071	-7.860539325	7.893919925
8	1	2	4	2	0.54	0.43	617.8612192	62.98472116	0.357563565	0.380702679	0.33880442	0.339448823	50.54830813	46.21533518	0.059	780.8350511	3982.394387	0.054	-8.094605473	7.051961917
8	1	2	3	3	0.569	0.493	617.9925627	62.99811031	0.396999785	0.376510294	0.375236557	0.37560179	50.84369728	30.16868269	0.171	176.0555918	1768.783214	0.01	-8.599581755	7.760997662
8	1	2	4	3	0.576	0.493	617.9925627	62.99811031	0.406827878	0.402706707	0.362072237	0.36265584	47.16583557	34.06038672	0.071	478.8987822	2546.266852	0.01	-8.665772979	7.922200565
8	1	1	1	1	0.554	0.175	613.2930913	62.51904658	0.376344236	0.382802044	0.364043415	0.364798161	96.3222527	82.88434138	0.056	1478.897884	4994.95781	0.008	-5.22647955	5.512088482
8	1	1	2	1	0.537	0.213	613.2930913	62.51904658	0.353601672	0.349416249	0.345638435	0.346253009	93.44620946	60.69110467	0.08	757.8770405	2793.70863	0.012	-5.317669518	5.235465123
8	1	1	1	2	0.519	0.222	613.6996329	62.5604894	0.330293825	0.337807738	0.324991522	0.325653181	86.49333894	62.33343181	0.074	842.0326228	2971.524069	0.07	-5.248100234	5.107556484
8	1	1	2	2	0.52	0.252	613.6996329	62.5604894	0.33156786	0.321748633	0.325437495	0.326070388	79.57649314	48.51112945	0.08	606.0054895	1583.907047	0.074	-5.545202059	5.275978946
8	1	1	1	3	0.525	0.21	612.0837775	62.39576924	0.33797482	0.361053899	0.353537991	0.353998224	66.82946652	63.79695368	0.09	707.9468597	3337.7263	0.014	-4.92228029	6.156191733
8	1	1	2	3	0.517	0.205	612.0837775	62.39576924	0.327753113	0.297142426	0.334553885	0.334552194	85.12379948	68.25879466	0.079	863.5951476	3599.923564	0.013	-4.837259267	5.387048548
8	1	1	3	1	0.578	0.424	614.6536296	62.65773975	0.409657977	0.385846769	0.384986752	0.385797163	52.09526272	39.13594729	0.083	470.194511	2283.676375	0.015	-8.037889482	8.160407494
8	1	1	4	1	0.559	0.424	614.6536296	62.65773975	0.383168108	0.413000202	0.367282237	0.368010371	50.89755541	47.88730031	0.087	550.4397459	3274.296213	0.083	-8.176408672	7.640257893
8	1	1	3	2	0.564	0.394	614.0972886	62.60102639	0.390053291	0.370801776	0.371231	0.371842129	54.16204182	39.3041479	0.154	254.5703251	1966.261691	0.013	-7.390366239	7.6257819
8	1	1	4	2	0.551	0.394	614.0972886	62.60102639	0.372279341	0.392074384	0.356138189	0.35660472	51.99311399	28.27860983	0.089	316.0284904	2982.538958	0.016	-8.038200891	7.283499487
8	1	1	3	3	0.575	0.437	613.5429975	62.54452201	0.405416508	0.38535067	0.388651656	0.389270786	55.13240885	36.42924955	0.097	373.9257981	1360.470866	0.021	-7.680266085	7.850757691
8	1	1	4	3	0.544	0.437	613.5429975	62.54452201	0.362880422	0.393530281	0.359125123	0.359413296	53.04704087	28.34812615	0.18	157.206236	2055.335877	0.015	-4.493259849	7.510423042
8	2	2	1	1	0.521	0.179	617.4123917	62.93896773	0.332844347	0.336415239	0.323162985	0.324027621	78.87675346	72.01325607	0.082	877.1428164	2024.024298	0.012	-4.8605467	5.165430653
8	2	2	2	1	0.526	0.191	617.4123917	62.93896773	0.33926357	0.334595364	0.331344445	0.332198389	88.25862756	68.79871336	0.077	893.4381982	1684.012367	0.016	-5.000299356	5.002606474
8	2	2	1	2	0.516	0.217	617.6717051	62.96540211	0.326486435	0.349335793	0.327761441	0.32864196	79.81167541	59.31829028	0.085	697.1634421	1618.190253	0.027	-5.074069052	5.069171888
8	2	2	2	2	0.501	0.17	617.6717051	62.96540211	0.307780564	0.266012365	0.290170398	0.291013893	74.39509773	77.86688936	0.072	1080.030954	1861.022023	0.059	-4.574440051	4.810253759
8	2	2	1	3	0.526	0.18	617.8808128	62.98671853	0.33926357	0.357022616	0.319899638	0.3207914	68.94378765	79.49675926	0.074	1073.572531	2187.604041	0.014	-5.057845333	5.409388421
8	2	2	2	3	0.505	0.22	617.8808128	62.98671853	0.312714843	0.284143541	0.284965403	0.285685942	78.65859845	54.10426324	0.078	692.8851847	1696.23061	0.01	-5.123341254	4.484294085
8	2	2	3	1	0.57	0.457	617.4633378	62.94416116	0.398396441	0.37601233	0.374440092	0.374708954	50.83413805	32.5890434	0.155	209.4339636	1465.902449	0.009	-8.072030339	7.687136099
8	2	2	4	1	0.556	0.457	617.4633378	62.94416116	0.379066427	0.404564415	0.359315994	0.359823302	48.04373176	36.38097574	0.089	407.9574475	1491.162933	0.004	-8.006223541	7.653665555
8	2	2	3	2	0.568	0.445	617.4088874	62.9386105	0.395605582	0.373141767	0.372597377	0.372993729	50.05066688	35.02905422	0.157	222.6535202	1029.574684	0.006	-8.085648251	7.788585012
8	2	2	4	2	0.566	0.445	617.4088874	62.9386105	0.392824532	0.407841212	0.36334815	0.363519918	48.04447046	37.28839867	0.078	477.0562326	1813.98984	0.066	-8.313447156	7.761773433
8	2	2	3	3	0.572	0.453	617.579034	62.95595523	0.401197111	0.368800288	0.365709065	0.365955234	49.83118989	31.29997779	0.17	183.8895325	1380.488942	0.002	-8.294179647	7.732344176
8	2	2	4	3	0.56	0.453	617.579034	62.95595523	0.38454024	0.435262321	0.365962299	0.366177787	49.24111399	29.66423102	0.082	361.62913	1617.956548	0.012	-8.480848754	7.741098846
8	2	1	1	1	0.544	0.188	609.4389807	62.12615887	0.362880422	0.372572526	0.389448409	0.389606713	97.3196214	71.18128789	0.074	961.3154736	5046.505461	0.01	-4.710929186	5.905912339
8	2	1	2	1	0.526	0.244	609.4389807	62.12615887	0.33926357	0.342909437	0.378751923	0.379127756	95.29573834	50.15133813	0.089	562.7530501	2107.485838	0.018	-4.756589517	5.858462862
8	2	1	1	2	0.533	0.279	613.1632982	62.50581549	0.348353483	0.364512406	0.327296173	0.327363213	64.93679769	44.50113926	0.095	467.3687229	3238.258687	0.012	-6.071235217	5.74324905
8	2	1	2	2	0.518	0.186	613.1632982	62.50581549	0.329022243	0.318037243	0.311588013	0.311618436	61.66410179	70.95323795	0.09	787.5444984	3717.574088	0.01	-5.115229465	5.625819781
8	2	1	1	3	0.522	0.234	611.7601124	62.36277484	0.334123287	0.358515808	0.337113269	0.336964707	76.82979931	51.32324545	0.099	517.2650013	4564.421656	0.02	-5.268285493	5.562535064
8	2	1	2	3	0.501	0.202	611.7601124	62.36277484	0.307780564	0.279786118	0.303422587	0.303141463	72.39612765	59.24880683	0.083	712.1930905	2359.420349	0.006	-4.762080693	5.072407152
8	2	1	3	1	0.572	0.491	613.7545921	62.56609194	0.401197111	0.378097502	0.377368638	0.377620335	51.32765958	39.8130988	0.15	264.9699353	1301.024205	0.014	-8.613497668	8.087001484
8	2	1	4	1	0.531	0.491	613.7545921	62.56609194	0.345744103	0.378349444	0.333138213	0.333409543	46.06285726	30.29979884	0.087	348.3139669	1472.043357	0.024	-7.893816075	7.766551169
8	2	1	3	2	0.553	0.463	613.3584447	62.5257087	0.374986818	0.349647528	0.351538527	0.351694241	49.61839789	29.81669522	0.113	263.0295048	1991.021015	0.018	-7.822415144	7.805383009
8	2	1	4	2	0.55	0.463	613.3584447	62.5257087	0.370929281	0.400155961	0.350473645	0.350513046	49.12498849	47.71845153	0.063	755.6840781	4660.323026	0.056	-7.905903601	7.605553413
8	2	1	3	3	0.565	0.457	613.2314857	62.51276651	0.391437685	0.361567838	0.36169769	0.361616451	49.91815444	37.14217318	0.088	421.3848352	1820.108217	0.018	-8.134998001	8.09635287
8	2	1	4	3	0.549	0.457	613.2314857	62.51276651	0.369581674	0.405746786	0.345158529	0.344914752	46.71345413	37.49282156	0.086	435.8923581	3123.681944	0.019	-7.993250286	7.688369299
8	3	2	1	1	0.544	0.201	614.5615553	62.6483537	0.362880422	0.376800597	0.342557379	0.341920265	85.49629404	64.29011717	0.068	944.9217835	1841.069927	0.053	-5.581831459	5.280362019
8	3	2	2	1	0.539	0.196	614.5615553	62.6483537	0.356240482	0.34299242	0.33243526	0.331808967	81.64606837	69.72888738	0.068	1025.072709	2891.376857	0.055	-5.587625475	5.230172537
8	3	2	1	2	0.523	0.185	613.6209962	62.55247319	0.335404679	0.368831919	0.32602832	0.325388941	67.6784993	69.83448899	0.07	996.128251	1908.957295	0.057	-5.023425678	5.47858826
8	3	2	2	2	0.511	0.177	613.6209962	62.55247319	0.320189834	0.290850751	0.309393888	0.30881879	82.25834296	70.00106913	0.079	886.3181514	2503.178404	0.012	-4.728659425	4.713417682
8	3	2	1	3	0.54	0.22	613.6146538	62.55182664	0.357563565	0.382270093	0.33410463	0.332963378	83.83864523	53.76965279	0.067	800.2080882	2297.934492	0.007	-5.576727376	5.183666834
8	3	2	2	3	0.514	0.183	613.6146538	62.55182664	0.323960438	0.311930018	0.307026847	0.306149707	71.77246875	73.5773877	0.067	1096.716842	2184.268747	0.059	-4.951492806	5.035154241
8	3	2	3	1	0.581	0.362	615.702881	62.76470035	0.413921518	0.400599904	0.400276454	0.40050375	54.99889411	35.50212122	0.117	302.7628652	1665.267251	0.006	-7.340727367	7.923021679
8	3	2	4	1	0.568	0.362	615.702881	62.76470035	0.395605582	0.404171381	0.378260295	0.378757199	54.89150126	31.6807057	0.073	433.1812786	1704.779907	0.011	-8.487360424	7.122465337
8	3	2	3	2	0.589	0.381	615.2119844	62.71465839	0.425398867	0.399898049	0.400290507	0.400336518	54.42209435	35.51083682	0.109	325.3998343	1658.463949	0.002	-7.67583094	7.945844632
8	3	2	4	2	0.579	0.381	615.2119844	62.71465839	0.411076705	0.442796333	0.391084577	0.391379488	53.3444919	34.11068568	0.076	448.1723158	1541.266468	0.061	-8.259595939	7.622962263
8	3	2	3	3	0.587	0.438	615.185165	62.71192442	0.422514815	0.409890997	0.409830521	0.40991225	55.11961122	32.85770639	0.169	193.6770096	1653.752471	0.01	-8.240767469	8.061770971
8	3	2	4	3	0.579	0.438	615.185165	62.71192442	0.411076705	0.422063335	0.396766281	0.396816175	52.50133175	31.76301825	0.084	377.8407259	2070.100722	0.011	-8.196755438	8.055432927
8	3	1	1	1	0.496	0.164	614.1045103	62.60176257	0.301667894	0.295938522	0.279319939	0.28016141	81.64655496	77.9366235	0.063	1234.60949	2116.553825	0.019	-4.44130036	4.411461718
8	3	1	2	1	0.523	0.163	614.1045103	62.60176257	0.335404679	0.338193806	0.311509995	0.312475557	90.67936127	79.99998393	0.064	1249.463123	3567.950658	0.009	-4.780857781	4.708215271
8	3	1	1	2	0.552	0.157	613.7914955	62.56985387	0.373631854	0.392157597	0.359116147	0.360009986	98.98080109	91.28245707	0.065	1402.853008	6168.146098	0.01	-5.094838424	5.301446042
8	3	1	2	2	0.507	0.168	613.7914955	62.56985387	0.315196697	0.278147245	0.283682029	0.283808434	88.42760692	78.88463365	0.065	1212.348389	4337.552083	0.012	-4.755011656	4.344170678
8	3	1	1	3	0.548	0.16	613.0004911	62.48921895	0.368236519	0.378579633	0.348253928	0.348392449	80.73402565	91.18900981	0.063	1445.044186	6058.165014	0.009	-5.199174147	5.698457276
8	3	1	2	3	0.516	0.164	613.0004911	62.48921895	0.326486435	0.308618606	0.299653058	0.299864279	89.25865342	80.96548629	0.066	1224.674283	3171.107006	0.008	-4.809365848	4.512283586
8	3	1	3	1	0.595	0.418	611.4466176	62.33081722	0.43410988	0.407498227	0.409502067	0.408713948	55.95658586	42.79889337	0.081	527.244495	2169.873684	0.077	-8.342635971	8.220956151
8	3	1	4	1	0.578	0.418	611.4466176	62.33081722	0.409657977	0.452489544	0.3966048	0.395945135	53.20072283	30.9890049	0.089	346.4803681	3113.708574	0.016	-8.357877394	8.050529777
8	3	1	3	2	0.557	0.462	611.6196216	62.34845323	0.380431202	0.372019003	0.368517618	0.367451611	51.50073227	34.96959246	0.141	246.9568223	2001.172339	0.138	-8.103271382	8.043585893
8	3	1	4	2	0.563	0.462	611.6196216	62.34845323	0.38867135	0.389727223	0.364064787	0.363255972	51.46880478	33.63371329	0.081	414.72214	2035.335176	0.016	-8.554675942	7.630389698
8	3	1	3	3	0.592	0.464	610.1959162	62.20332082	0.429743338	0.401358059	0.40308631	0.401729438	54.03200374	38.35518697	0.083	460.5379194	2513.209873	0.079	-8.568634851	8.454119751
8	3	1	4	3	0.555	0.464	610.1959162	62.20332082	0.377704105	0.434396536	0.37399167	0.37297639	49.40136223	33.58277295	0.18	185.6805118	1763.410676	0.177	-8.119462432	8.298022052
8	4	2	1	1	0.478	0.198	615.3677043	62.73053246	0.280169937	0.284344182	0.260698048	0.260213807	69.95005514	58.11125551	0.082	708.7010643	1563.831776	0.008	-4.563377843	4.188433359
8	4	2	2	1	0.473	0.168	615.3677043	62.73053246	0.274339296	0.277780729	0.260075927	0.259764231	68.36334024	70.31009983	0.075	936.0035328	1957.101194	0.008	-4.232205677	4.252727345
8	4	2	1	2	0.4	0.16	614.9103371	62.68390849	0.196194	0.189889711	0.180998889	0.18058588	58.64220756	70.88645407	0.073	970.3764135	1518.571549	0.009	-3.221434495	3.050183495
8	4	2	2	2	0.445	0.172	614.9103371	62.68390849	0.24282073	0.250512179	0.224163674	0.223751016	68.35934019	67.84292975	0.065	1042.296697	2119.363696	0.05	-3.931691492	3.496807045
8	4	2	1	3	0.448	0.156	614.4584592	62.63784409	0.246105754	0.254407192	0.238566845	0.238189847	70.45876535	80.74655304	0.066	1222.012723	2226.289906	0.017	-3.660157893	3.880562614
8	4	2	2	3	0.43	0.165	614.4584592	62.63784409	0.226726691	0.206998196	0.205877077	0.205567152	68.95623833	69.75655155	0.066	1055.961979	2402.860478	0.007	-3.622132345	3.340763982
8	4	2	3	1	0.569	0.468	616.9558228	62.89242513	0.396999785	0.374271041	0.377261231	0.377954632	49.76685133	30.68986442	0.176	173.9026452	1254.682099	0.016	-8.047844833	8.182460716
8	4	2	4	1	0.536	0.468	616.9558228	62.89242513	0.352285946	0.383345738	0.344078179	0.344479211	46.71890786	44.08416426	0.076	579.0610325	3429.347804	0.069	-8.18756669	7.489034522
8	4	2	3	2	0.564	0.473	616.9205463	62.88882905	0.390053291	0.347927701	0.352121176	0.352678859	46.85758877	32.003299	0.101	316.4691812	1116.255479	0.011	-8.222176747	7.957079213
8	4	2	4	2	0.564	0.473	616.9205463	62.88882905	0.390053291	0.431874569	0.351461359	0.352007407	45.25784724	29.03281915	0.1	289.9704173	1969.348164	0.008	-8.434233297	7.883148467
8	4	2	3	3	0.572	0.51	616.2973859	62.82530413	0.401197111	0.362850464	0.370036972	0.37040627	48.59268925	29.25843377	0.108	270.1391471	1575.002324	0.011	-8.396863282	8.335328247
8	4	2	4	3	0.523	0.51	616.2973859	62.82530413	0.335404679	0.388698077	0.322282299	0.322656109	44.48144812	26.00051082	0.194	133.5564032	1528.046722	0.003	-7.63765876	7.520434174
8	4	1	1	1	0.443	0.177	614.298151	62.62150229	0.240642977	0.233958476	0.224616621	0.224939233	66.95310627	63.09430236	0.081	778.9262327	3378.232592	0.013	-3.837241434	3.849074411
8	4	1	2	1	0.458	0.17	614.298151	62.62150229	0.257215239	0.268014588	0.245011471	0.245453908	72.95657721	73.795419	0.079	933.1994969	2314.700138	0.007	-3.991952893	3.930451029
8	4	1	1	2	0.441	0.169	614.7780688	62.67042506	0.238475033	0.233743942	0.212889977	0.213299436	68.00919072	70.16595141	0.072	973.5741459	2291.351939	0.008	-3.839051515	3.52413675
8	4	1	2	2	0.484	0.16	614.7780688	62.67042506	0.287247635	0.29644742	0.263958756	0.264471588	77.17296912	83.36133024	0.071	1172.480625	5169.583574	0.007	-4.309370466	4.112028819
8	4	1	1	3	0.47	0.169	614.0803464	62.59929931	0.270870341	0.290257169	0.262131626	0.262515789	74.59181927	74.24268404	0.077	963.9707915	2820.638601	0.007	-4.058463206	4.180022765
8	4	1	2	3	0.444	0.185	614.0803464	62.59929931	0.241730627	0.21196185	0.22221155	0.222441552	69.53200379	61.5398262	0.089	690.0102362	2226.542494	0.007	-3.974657932	3.579330569
8	4	1	3	1	0.575	0.446	614.8468421	62.67743581	0.405416508	0.373454962	0.376522069	0.377752596	51.06180373	38.50189416	0.087	441.0320598	2592.95866	0.083	-8.084716859	8.210279707
8	4	1	4	1	0.563	0.446	614.8468421	62.67743581	0.38867135	0.423968509	0.36631618	0.367544822	49.19629467	43.64585061	0.08	544.1830789	2804.198955	0.019	-8.413975014	7.998116899
8	4	1	3	2	0.559	0.503	614.8147983	62.67416927	0.383168108	0.358601515	0.362708774	0.363826094	48.80294052	31.70716139	0.18	175.8539464	2109.800601	0.016	-8.210172243	8.402284766
8	4	1	4	2	0.552	0.503	614.8147983	62.67416927	0.373631854	0.388391262	0.346761768	0.347839638	47.99348781	32.54913506	0.103	315.3619549	2196.917831	0.015	-8.293584588	7.94257504
8	4	1	3	3	0.564	0.517	615.4074091	62.73457997	0.390053291	0.363483558	0.363436692	0.364677021	48.23769691	30.25253379	0.173	174.3366485	2053.572369	0.015	-8.645042397	8.323734308
8	4	1	4	3	0.539	0.517	615.4074091	62.73457997	0.356240482	0.38400345	0.335430913	0.336594571	46.11199655	41.93301368	0.084	497.4605107	2788.414302	0.078	-8.471640322	7.982433462
8	5	2	1	1	0.472	0.203	621.1602256	63.3210216	0.273180526	0.27176373	0.259869591	0.261476533	76.78945311	62.29479406	0.088	706.7342761	1163.752544	0.029	-4.506584085	4.225851887
8	5	2	2	1	0.487	0.184	621.1602256	63.3210216	0.290819592	0.274470488	0.265706091	0.26714761	72.07963022	71.35908243	0.076	938.2973595	1601.36393	0.059	-4.629485394	4.338279142
8	5	2	1	2	0.502	0.199	616.8654453	62.88321206	0.309010455	0.320104492	0.308056114	0.308810574	84.40670851	65.75173031	0.078	842.2389788	1537.930345	0.013	-4.659426944	4.650609057
8	5	2	2	2	0.503	0.181	616.8654453	62.88321206	0.310242798	0.296659718	0.308901441	0.309600709	76.9683831	72.41567107	0.081	893.6220864	1704.270448	0.013	-4.534742506	4.889712524
8	5	2	1	3	0.515	0.183	617.472032	62.94504745	0.32522221	0.347597377	0.304268121	0.304700132	76.26850509	73.99962648	0.074	998.0069464	2060.209742	0.013	-4.936898798	4.865841472
8	5	2	2	3	0.494	0.192	617.472032	62.94504745	0.299239994	0.280909536	0.28280138	0.283081511	76.81590305	67.44343156	0.076	886.799002	1619.984481	0.064	-4.748011365	4.472459245
8	5	2	3	1	0.57	0.457	618.5025534	63.05009872	0.398396441	0.366925128	0.365830637	0.366382343	48.37319074	36.02690632	0.175	205.6749924	1300.394475	0.011	-8.199439848	7.819460436
8	5	2	4	1	0.554	0.457	618.5025534	63.05009872	0.376344236	0.397282824	0.33711286	0.337925009	44.5185318	30.84118883	0.087	353.8383077	1207.293907	0.015	-8.202457566	7.496037657
8	5	2	3	2	0.57	0.461	618.0282952	63.00175287	0.398396441	0.372316116	0.371948717	0.372806952	49.83890289	32.0905357	0.075	426.724635	1849.313625	0.067	-8.20072292	8.089144415
8	5	2	4	2	0.546	0.461	618.0282952	63.00175287	0.365553566	0.392136213	0.34363725	0.344279812	48.33404456	32.65623425	0.071	457.939416	1526.782917	0.06	-7.991513555	7.563648674
8	5	2	3	3	0.567	0.469	617.5897582	62.95704845	0.39421383	0.365581894	0.369330372	0.370087622	50.17748964	31.59376192	0.172	183.1555087	1196.371206	0.01	-8.028722502	7.961779378
8	5	2	4	3	0.537	0.469	617.5897582	62.95704845	0.353601672	0.393648786	0.343447855	0.343943949	47.38284944	28.27086154	0.087	323.984795	1177.310592	0.03	-8.058446571	7.750820386
8	5	1	1	1	0.472	0.171	613.689084	62.55941405	0.273180526	0.292308696	0.261588032	0.2620225	73.17072602	62.95487354	0.076	827.3860979	4356.178909	0.009	-3.990397545	4.18212487
8	5	1	2	1	0.448	0.171	613.689084	62.55941405	0.246105754	0.213682133	0.221285701	0.221584846	69.77632626	76.04562914	0.065	1169.499937	2011.208096	0.057	-3.928985516	3.65238534
8	5	1	1	2	0.458	0.165	612.5852365	62.44688793	0.257215239	0.256337856	0.249638783	0.25010918	75.623739	70.93435953	0.069	1026.27502	3863.923536	0.008	-3.667292953	3.901265207
8	5	1	2	2	0.475	0.201	612.5852365	62.44688793	0.276664195	0.281151304	0.273940772	0.274524336	82.5049418	63.29202513	0.073	865.7505034	1436.740933	0.063	-4.316357241	4.362964047
8	5	1	1	3	0.487	0.172	613.8974089	62.58065067	0.290819592	0.295157688	0.27566964	0.276244453	78.18292265	69.76213819	0.076	915.8224234	3171.747143	0.012	-4.327944521	4.380782479
8	5	1	2	3	0.458	0.208	613.8974089	62.58065067	0.257215239	0.250360227	0.242046606	0.242334316	73.66556964	50.06355745	0.104	480.7058458	1566.778213	0.014	-4.299167588	3.895699019
8	5	1	3	1	0.555	0.442	613.1997831	62.50953475	0.377704105	0.351887958	0.354648178	0.35503497	50.64240672	35.19511077	0.106	330.7208673	1724.376936	0.026	-7.759148415	7.831749716
8	5	1	4	1	0.529	0.442	613.1997831	62.50953475	0.343144532	0.376541961	0.32898757	0.329259152	48.13268483	44.34363511	0.061	724.4507921	4104.65381	0.056	-7.859779685	7.262374272
8	5	1	3	2	0.56	0.508	612.8336489	62.47221107	0.38454024	0.355591954	0.358962878	0.359123932	48.62707326	34.68662247	0.079	438.4349382	1678.026089	0.073	-8.244240931	8.198939444
8	5	1	4	2	0.556	0.508	612.8336489	62.47221107	0.379066427	0.412044768	0.356989598	0.357399391	47.4341806	41.16534305	0.064	641.4802168	3398.310967	0.059	-8.101166348	8.206673083
8	5	1	3	3	0.58	0.475	612.753103	62.46400023	0.412497885	0.382608765	0.383751072	0.383834331	50.88236655	38.86446579	0.085	456.0518607	2416.912133	0.081	-8.499249281	8.475495329
8	5	1	4	3	0.565	0.475	612.753103	62.46400023	0.391437685	0.441695422	0.381581794	0.381940653	49.94558934	38.92097834	0.068	571.6210163	2869.012541	0.016	-8.148341925	8.320113952
9	1	2	1	1	0.412	0.177	886.1082612	90.32980225	0.208142215	0.216521149	0.189555749	0.189969115	58.79139555	57.66225399	0.075	768.7901992	3247.654624	0.01	-3.352841697	3.308147241
9	1	2	2	1	0.414	0.178	886.1082612	90.32980225	0.210167918	0.203442024	0.194371184	0.194807377	63.54838262	57.91632296	0.077	751.8351108	2681.064211	0.013	-3.387915821	3.375131597
9	1	2	1	2	0.404	0.181	885.9328648	90.31192236	0.200137499	0.2167399	0.187498828	0.18789768	55.02493956	56.43595958	0.068	829.5872316	1801.201832	0.012	-3.209795109	3.263999339
9	1	2	2	2	0.406	0.184	885.9328648	90.31192236	0.202123964	0.180568238	0.185105747	0.18560541	57.05972622	55.04688495	0.074	743.1017322	2052.552921	0.006	-3.320186543	3.284753428
9	1	2	1	3	0.431	0.173	885.8870886	90.30725594	0.22778246	0.245066816	0.215167592	0.21574825	64.82737783	58.37028204	0.07	832.5940693	2405.454553	0.01	-3.455455702	3.512334746
9	1	2	2	3	0.422	0.179	885.8870886	90.30725594	0.218368827	0.197847384	0.203655942	0.204154933	63.33020264	57.08611059	0.069	826.110453	2181.109347	0.005	-3.430144417	3.441307489
9	1	2	3	1	0.494	0.523	884.4247435	90.1581846	0.299239994	0.292781371	0.291537176	0.291604873	45.41185181	26.4141299	0.099	266.0307391	1561.921423	0.01	-6.550422159	6.410563975
9	1	2	4	1	0.465	0.523	884.4247435	90.1581846	0.265137798	0.272641675	0.258913223	0.258777924	41.887971	29.51401486	0.093	316.2088648	1215.752075	0.016	-5.405573162	6.083472445
9	1	2	3	2	0.499	0.482	884.0617588	90.12118198	0.305328139	0.304239148	0.303971444	0.303865208	45.83197441	28.61713466	0.099	288.9913542	1452.488717	0.015	-6.430126649	6.587517235
9	1	2	4	2	0.478	0.482	884.0617588	90.12118198	0.280169937	0.281723165	0.278564582	0.278637838	43.48174689	31.83202813	0.098	324.5946902	1693.830425	0.015	-3.709010484	6.209264857
9	1	2	3	3	0.492	0.432	883.945936	90.10937501	0.296821903	0.292651483	0.292434469	0.292305903	46.76341642	28.45419802	0.104	273.0175668	1013.657014	0.015	-6.022563471	6.295346515
9	1	2	4	3	0.474	0.432	883.945936	90.10937501	0.27550052	0.274081144	0.264940921	0.264985603	43.6356803	32.43269637	0.082	395.1633981	2064.934975	0.01	-3.720406138	5.820164878
9	1	1	1	1	0.411	0.197	882.0707595	89.91821967	0.207133042	0.224476226	0.199147237	0.199269878	57.36498703	52.18564177	0.082	636.7018583	1856.798329	0.021	-3.464774715	3.531975962
9	1	1	2	1	0.397	0.173	882.0707595	89.91821967	0.193262126	0.170268846	0.178490255	0.178667796	57.70673738	54.86730073	0.079	693.4951374	4163.44987	0.012	-3.178016798	3.278361608
9	1	1	1	2	0.419	0.191	882.0442438	89.91551667	0.215275093	0.256348641	0.2072878	0.207548885	64.08340565	53.63078786	0.084	638.0314622	4643.469954	0.018	-3.550530661	3.592275787
9	1	1	2	2	0.402	0.196	882.0442438	89.91551667	0.198160845	0.153366094	0.181513919	0.181637569	59.09225332	50.6271906	0.077	657.5248689	2165.143539	0.015	-3.340718782	3.214252808
9	1	1	1	3	0.401	0.201	881.7717388	89.88773753	0.197176196	0.214896078	0.180949436	0.181123581	56.41277606	51.41680197	0.084	612.4292642	2053.784032	0.015	-3.434353175	3.429178383
9	1	1	2	3	0.413	0.217	881.7717388	89.88773753	0.20915384	0.194366756	0.195399752	0.195668804	58.58368953	48.10656179	0.092	523.1102367	1829.504274	0.011	-3.599981511	3.546969814
9	1	1	3	1	0.477	0.52	882.9910127	90.0120302	0.278998904	0.275002959	0.274787611	0.275472452	43.82996248	25.20040927	0.248	101.3704105	2504.7763	0.016	-6.278556353	6.412470509
9	1	1	4	1	0.448	0.52	882.9910127	90.0120302	0.246105754	0.246001505	0.240276754	0.240882663	41.31766771	32.98903484	0.096	343.0814555	2184.930165	0.015	-3.617526698	6.006181881
9	1	1	3	2	0.478	0.515	882.6827182	89.98060269	0.280169937	0.282368	0.282743737	0.283320319	46.4777276	25.81434143	0.102	253.2081676	2026.214479	0.018	-6.233048822	6.312905538
9	1	1	4	2	0.444	0.515	882.6827182	89.98060269	0.241730627	0.230739974	0.236888526	0.23746216	41.3968458	26.06584008	0.095	275.0276966	2610.896049	0.015	-3.494505876	6.017510117
9	1	1	3	3	0.495	0.493	882.7530779	89.98777516	0.300452718	0.290054043	0.290120502	0.290765578	45.34987899	34.36711258	0.095	360.6641943	2377.322916	0.016	-6.30444058	6.604259912
9	1	1	4	3	0.461	0.493	882.7530779	89.98777516	0.260595907	0.276561088	0.258883009	0.259392431	43.9837929	28.23761334	0.099	284.1845047	1700.67545	0.024	-3.739132124	6.001542232
9	2	2	1	1	0.399	0.181	883.6707795	90.08132557	0.195214256	0.196829883	0.186349385	0.186351796	58.08030224	57.48583257	0.071	809.5658018	1720.667397	0.021	-3.114741905	3.224881517
9	2	2	2	1	0.395	0.17	883.6707795	90.08132557	0.191319805	0.179287855	0.17226749	0.172367833	57.6310936	57.68165563	0.071	812.0643265	2023.61587	0.009	-3.144180548	3.174782694
9	2	2	1	2	0.429	0.206	883.9984943	90.1147328	0.225673375	0.232306309	0.210690278	0.210937179	62.49558446	51.96641941	0.077	674.960622	1796.487599	0.015	-3.755836498	3.548180017
9	2	2	2	2	0.437	0.185	883.9984943	90.1147328	0.234168575	0.232317255	0.224262674	0.224535286	58.26062918	58.80048506	0.072	815.229257	1840.875458	0.01	-3.673834712	3.927569969
9	2	2	1	3	0.44	0.22	884.2521119	90.14058655	0.23739474	0.241055892	0.22395183	0.224229687	62.96612821	50.25583007	0.094	534.1207472	2310.94569	0.014	-4.015738693	3.870930155
9	2	2	2	3	0.425	0.18	884.2521119	90.14058655	0.221484633	0.207942404	0.199211244	0.199308684	58.15970351	58.65892604	0.07	837.8150813	2516.846281	0.008	-3.604949703	3.776456902
9	2	2	3	1	0.497	0.49	884.3340773	90.1489421	0.302885523	0.299601403	0.299219215	0.29941787	46.45564098	27.47042774	0.097	282.1561949	1223.197937	0.013	-6.326817212	6.451159713
9	2	2	4	1	0.475	0.49	884.3340773	90.1489421	0.276664195	0.276975858	0.270520155	0.27084369	44.67418929	30.89143295	0.083	371.3920722	1424.975125	0.014	-5.622810564	6.079849385
9	2	2	3	2	0.501	0.491	884.722107	90.18849782	0.307780564	0.306125008	0.306999435	0.307350694	47.57126237	31.86603691	0.091	350.1677006	1423.795751	0.011	-6.403963475	6.528690462
9	2	2	4	2	0.493	0.491	884.722107	90.18849782	0.298029722	0.293967359	0.292274489	0.29275725	44.12946629	30.86402443	0.091	338.9981761	1541.881763	0.011	-3.788993074	6.449319069
9	2	2	3	3	0.499	0.501	884.8668621	90.20325414	0.305328139	0.299934457	0.3005825	0.301086059	45.95188334	29.97829763	0.087	343.5599988	1294.077482	0.01	-6.458399325	6.718157267
9	2	2	4	3	0.478	0.501	884.8668621	90.20325414	0.280169937	0.282186988	0.27372603	0.274105095	43.59623865	29.10238688	0.082	354.5840386	1425.669187	0.011	-5.489130026	6.261913396
9	2	1	1	1	0.402	0.194	882.0360693	89.91468335	0.198160845	0.19564011	0.188122564	0.188648045	57.90533186	53.32821983	0.089	598.2475159	2441.536708	0.012	-3.358769723	3.346791502
9	2	1	2	1	0.41	0.191	882.0360693	89.91468335	0.206126321	0.210532943	0.19943285	0.199884388	62.79676581	53.80678461	0.086	626.0198	2393.602379	0.012	-3.378447832	3.493046748
9	2	1	1	2	0.425	0.209	882.116529	89.92288541	0.221484633	0.22184806	0.204135258	0.204742961	57.5983811	51.06319686	0.086	592.6175909	2729.783401	0.018	-3.811284125	3.856763118
9	2	1	2	2	0.435	0.203	882.116529	89.92288541	0.23203006	0.232617474	0.217331768	0.218028856	62.020261	51.94295066	0.084	617.8945092	2598.448648	0.016	-3.857892853	3.88004531
9	2	1	1	3	0.449	0.191	882.6761559	89.97993373	0.247205666	0.246165536	0.223374248	0.224108007	60.56813754	56.10173058	0.071	788.6907123	2454.436126	0.009	-3.903169586	4.095327368
9	2	1	2	3	0.423	0.202	882.6761559	89.97993373	0.219404976	0.221448912	0.200373512	0.200980887	63.87058693	51.18474541	0.089	574.2653657	2458.770426	0.012	-3.74494902	3.667797132
9	2	1	3	1	0.501	0.515	882.1013125	89.92133424	0.307780564	0.307730976	0.30762214	0.308484036	46.83119139	29.77691582	0.103	288.4981205	2056.797773	0.022	-6.580290368	7.005650529
9	2	1	4	1	0.475	0.515	882.1013125	89.92133424	0.276664195	0.275086657	0.277443163	0.278158529	44.90846895	29.23733308	0.103	283.6492221	1554.803442	0.023	-5.647973503	6.358398393
9	2	1	3	2	0.505	0.52	882.4022385	89.95201061	0.312714843	0.30296773	0.303422488	0.304350221	46.52876565	27.97347144	0.097	287.9209924	1555.27374	0.015	-6.76489335	6.748956735
9	2	1	4	2	0.478	0.52	882.4022385	89.95201061	0.280169937	0.290524129	0.275402004	0.276056935	42.43201708	27.41784184	0.084	325.7080641	1578.953033	0.02	-4.016637418	6.636156125
9	2	1	3	3	0.503	0.512	882.3666556	89.94838329	0.310242798	0.304918719	0.305105558	0.30600719	46.36097096	29.900593	0.098	304.4274294	1805.479921	0.018	-6.697419143	6.76160964
9	2	1	4	3	0.476	0.512	882.3666556	89.94838329	0.277830323	0.276613072	0.269597156	0.270314024	43.02179059	32.37245511	0.108	299.4845173	1739.442048	0.017	-4.003723105	6.516991409
9	3	2	1	1	0.378	0.171	885.171479	90.23430676	0.175206147	0.158272163	0.156587937	0.156883585	56.33048467	57.50296297	0.069	832.6760046	1753.656737	0.02	-2.911651284	2.833772156
9	3	2	2	1	0.401	0.191	885.171479	90.23430676	0.197176196	0.216254112	0.178702621	0.179050757	59.97792314	52.10690001	0.077	675.4910601	1458.314523	0.011	-3.313059512	3.145351907
9	3	2	1	2	0.417	0.166	885.4693671	90.26467344	0.213224865	0.253259998	0.204002491	0.20445695	62.65203265	61.39866006	0.078	785.7419839	2189.228548	0.008	-3.310839554	3.374260545
9	3	2	2	2	0.411	0.17	885.4693671	90.26467344	0.207133042	0.16731492	0.195475594	0.19594503	66.58152764	58.37089748	0.072	810.865394	2302.561922	0.01	-3.234267513	3.206739844
9	3	2	1	3	0.412	0.192	885.4057761	90.25819099	0.208142215	0.217995825	0.195325839	0.195710006	60.48470243	53.38861711	0.078	683.3189047	1399.983742	0.008	-3.421872862	3.3870699
9	3	2	2	3	0.412	0.184	885.4057761	90.25819099	0.208142215	0.193860653	0.192132977	0.192516611	57.94042177	54.39229333	0.073	744.2651649	1682.617371	0.01	-3.432308543	3.425911256
9	3	2	3	1	0.492	0.476	883.4010593	90.05383032	0.296821903	0.291119246	0.291333653	0.291404637	46.2576834	30.45356305	0.097	314.092778	1637.131918	0.014	-6.293901945	6.374155268
9	3	2	4	1	0.48	0.476	883.4010593	90.05383032	0.28251936	0.293877556	0.282487873	0.282538464	43.67428538	29.24895022	0.099	295.2902737	1310.21634	0.012	-3.675915176	6.211979988
9	3	2	3	2	0.48	0.537	883.8756629	90.10221137	0.28251936	0.281160192	0.28096431	0.281123196	44.61416702	28.07411673	0.093	302.0703253	1288.314662	0.014	-6.224269264	6.237797659
9	3	2	4	2	0.471	0.537	883.8756629	90.10221137	0.272024207	0.264562088	0.26181094	0.261840633	42.74685443	31.19335205	0.077	403.7319651	1483.981336	0.012	-3.58802511	6.085388072
9	3	2	3	3	0.489	0.45	883.9632378	90.11113875	0.293213159	0.291512485	0.291102073	0.291167848	45.32433913	29.88598343	0.107	278.4370581	1571.503834	0.015	-6.123506667	6.27999065
9	3	2	4	3	0.457	0.45	883.9632378	90.11113875	0.256093254	0.260068799	0.25616365	0.256276749	41.72541068	35.05182649	0.078	449.1917431	2195.178118	0.014	-4.402898802	5.69562873
9	3	1	1	1	0.412	0.176	879.4238041	89.64838926	0.208142215	0.225055463	0.193505306	0.193475005	62.60656628	57.08803072	0.069	825.9288205	2042.089116	0.007	-3.301611212	3.338273113
9	3	1	2	1	0.407	0.189	879.4238041	89.64838926	0.203120874	0.175589799	0.176640515	0.176584825	60.33069565	53.253606	0.071	748.5456911	1758.202253	0.011	-3.425836283	3.172628599
9	3	1	1	2	0.433	0.197	879.7698201	89.6836621	0.229901355	0.255673702	0.218441362	0.218447722	61.34476141	54.16806011	0.08	677.0937825	3167.689558	0.017	-3.751514414	3.876176034
9	3	1	2	2	0.42	0.196	879.7698201	89.6836621	0.216303885	0.185766997	0.19767931	0.197699328	62.87407254	52.33929893	0.086	608.8311742	2072.283799	0.009	-3.676114864	3.585429658
9	3	1	1	3	0.427	0.188	879.8299201	89.68978868	0.223574099	0.243281737	0.204120231	0.204118145	59.50045596	56.4507964	0.079	714.3821582	3059.768609	0.011	-3.710029064	3.653711309
9	3	1	2	3	0.441	0.187	879.8299201	89.68978868	0.238475033	0.221200082	0.220309356	0.220228263	66.7192769	53.52125443	0.076	703.6343458	4111.058855	0.007	-3.767909334	3.755432751
9	3	1	3	1	0.493	0.449	880.3371352	89.74149416	0.298029722	0.291870844	0.292682032	0.292895382	47.28055378	29.03450655	0.104	278.2714979	1582.0998	0.016	-6.062516622	6.585950312
9	3	1	4	1	0.476	0.449	880.3371352	89.74149416	0.277830323	0.282256156	0.271502292	0.271753316	46.54418299	28.97243939	0.1	289.8971122	2212.020224	0.017	-3.690099308	6.025134172
9	3	1	3	2	0.48	0.48	880.8598601	89.79478069	0.28251936	0.284742881	0.285160837	0.285439705	45.88325313	27.01671502	0.232	116.0999819	1137.593958	0.028	-6.18240772	6.481996721
9	3	1	4	2	0.452	0.48	880.8598601	89.79478069	0.250520119	0.249678246	0.254696851	0.255030237	42.73487527	31.65685108	0.105	301.2021495	1791.306786	0.024	-3.740410241	5.964459969
9	3	1	3	3	0.484	0.475	880.6591206	89.77431732	0.287247635	0.283911398	0.283765842	0.284073378	46.44952757	27.40772722	0.097	281.9016232	1930.062017	0.018	-6.167513211	6.569035606
9	3	1	4	3	0.481	0.475	880.6591206	89.77431732	0.28369775	0.28821129	0.282089215	0.282321674	45.56679736	42.15169898	0.104	404.4126034	3624.756052	0.019	-3.994504883	6.314970576
9	4	2	1	1	0.396	0.159	883.2785846	90.04134526	0.192289739	0.187650283	0.178881789	0.178763969	63.82555289	63.14265945	0.065	971.652776	2416.889701	0.02	-3.047152958	3.013401302
9	4	2	2	1	0.421	0.156	883.2785846	90.04134526	0.21733513	0.22343398	0.203409411	0.203379142	67.30484716	65.96825028	0.067	984.8825447	2513.28986	0.013	-3.329765168	3.307685205
9	4	2	1	2	0.42	0.158	883.2249434	90.03587708	0.216303885	0.223504727	0.209140023	0.209095769	64.90633124	63.86376394	0.067	952.6981655	2049.849527	0.012	-3.264112328	3.394202762
9	4	2	2	2	0.413	0.17	883.2249434	90.03587708	0.20915384	0.202008964	0.201334728	0.201344467	67.83067541	59.3115786	0.074	801.6429002	1462.528097	0.015	-3.306548082	3.240874471
9	4	2	1	3	0.414	0.184	883.0743771	90.02052836	0.210167918	0.222354798	0.203080938	0.202943547	60.35082937	56.11942178	0.083	675.1257944	1273.931647	0.037	-3.43280418	3.420573891
9	4	2	2	3	0.43	0.167	883.0743771	90.02052836	0.226726691	0.20691814	0.210940273	0.210782592	64.50634805	61.62549922	0.073	844.309702	2395.342528	0.008	-3.518250738	3.529817695
9	4	2	3	1	0.528	0.573	886.6851965	90.388615	0.341848426	0.34045002	0.339480171	0.340513928	49.32375984	32.84285305	0.082	400.4241075	1305.91668	0.071	-7.44918675	7.31085967
9	4	2	4	1	0.519	0.573	886.6851965	90.388615	0.330293825	0.314561173	0.314435281	0.315565879	47.03328045	32.53551346	0.084	386.6663749	1724.553474	0.014	-6.70872334	7.239454822
9	4	2	3	2	0.519	0.624	886.442465	90.36387097	0.330293825	0.327994376	0.327951117	0.329116609	48.53092485	27.25801776	0.078	348.4828181	1111.948823	0.016	-7.183260558	7.303247695
9	4	2	4	2	0.477	0.624	886.442465	90.36387097	0.278998904	0.272136898	0.27184065	0.27271123	45.2579637	28.50951351	0.092	308.8744059	988.0054832	0.012	-5.933329132	6.680820801
9	4	2	3	3	0.528	0.614	886.3192338	90.35130879	0.341848426	0.338895934	0.33899593	0.340148235	49.42226131	31.05477981	0.091	340.7760314	2163.554713	0.012	-7.376234739	7.361138954
9	4	2	4	3	0.499	0.614	886.3192338	90.35130879	0.305328139	0.29576587	0.293976526	0.294803965	45.9115429	26.48926764	0.098	269.5939172	1374.412852	0.015	-4.004550509	7.003320448
9	4	1	1	1	0.444	0.212	879.0713391	89.61245901	0.241730627	0.263028376	0.233317722	0.233415929	66.17585625	53.1885862	0.086	617.4390612	1311.424787	0.022	-4.050808317	4.073718723
9	4	1	2	1	0.427	0.198	879.0713391	89.61245901	0.223574099	0.20359845	0.214832823	0.214844869	62.71787818	54.4304894	0.088	617.4034958	2846.144418	0.011	-3.695283537	3.864303468
9	4	1	1	2	0.417	0.164	879.0802598	89.61336838	0.213224865	0.206762895	0.196176236	0.196066306	67.21316332	61.88819927	0.066	937.8098887	3130.559704	0.008	-3.280844555	3.350760542
9	4	1	2	2	0.414	0.188	879.0802598	89.61336838	0.210167918	0.211386255	0.187587657	0.187581946	68.53195455	56.13213844	0.079	709.8073535	2626.617035	0.011	-3.543853047	3.255891928
9	4	1	1	3	0.365	0.182	879.4891472	89.65505033	0.16336216	0.146324362	0.14741345	0.147466595	57.24101684	54.72006297	0.086	636.2668324	2112.987493	0.007	-2.916606288	2.554968296
9	4	1	2	3	0.415	0.182	879.4891472	89.65505033	0.211184448	0.246800373	0.207236051	0.207232083	66.51097202	56.85546973	0.084	676.0634206	2923.092442	0.017	-3.392853949	3.497997914
9	4	1	3	1	0.514	0.566	880.3519121	89.74300051	0.323960438	0.327937397	0.32879477	0.329263399	50.32941867	23.15021771	0.099	233.945259	1648.039392	0.022	-7.255285501	7.062545982
9	4	1	4	1	0.494	0.566	880.3519121	89.74300051	0.299239994	0.288996282	0.298199251	0.298529119	45.01337424	30.00958275	0.09	332.8479949	2029.239038	0.02	-4.102056894	7.079266021
9	4	1	3	2	0.505	0.581	880.6754497	89.77598191	0.312714843	0.310366689	0.310361864	0.310796517	48.3559608	30.03888059	0.09	333.3135981	2268.758254	0.018	-7.021436457	6.721564584
9	4	1	4	2	0.488	0.581	880.6754497	89.77598191	0.29201515	0.294605702	0.291046312	0.291479373	45.64861893	26.71616561	0.102	261.1030681	1925.34792	0.023	-6.144023356	6.93241477
9	4	1	3	3	0.516	0.54	880.4766889	89.75572024	0.326486435	0.322913828	0.322888738	0.323313359	50.2825476	36.63164856	0.091	401.935875	2930.621015	0.02	-7.070441891	6.892894903
9	4	1	4	3	0.493	0.54	880.4766889	89.75572024	0.298029722	0.301050469	0.294943646	0.295324593	45.82540757	29.07580701	0.084	345.2412935	2065.049442	0.019	-4.03562817	6.845876957
9	5	2	1	1	0.372	0.173	884.0041639	90.11531075	0.169688191	0.180821708	0.166052645	0.166199647	54.42483079	56.6381002	0.079	716.9309539	1300.444941	0.028	-2.821442221	3.014277612
9	5	2	2	1	0.366	0.187	884.0041639	90.11531075	0.164258522	0.147325495	0.154651635	0.154638871	54.72140458	53.46405577	0.087	613.8189204	1245.626288	0.011	-2.895218402	2.727852304
9	5	2	1	2	0.422	0.199	883.854517	90.10005576	0.218368827	0.228267597	0.208032964	0.208191458	61.35656572	51.51373061	0.076	676.7724651	1368.47862	0.009	-3.604344878	3.655106829
9	5	2	2	2	0.421	0.172	883.854517	90.10005576	0.21733513	0.204254511	0.204038677	0.204287571	58.44479776	60.19785398	0.072	834.8897287	2027.190754	0.009	-3.394232408	3.574336372
9	5	2	1	3	0.413	0.183	883.7440107	90.08879075	0.20915384	0.213849446	0.203816993	0.204023942	63.11393294	56.7648867	0.078	727.1601029	1768.921513	0.02	-3.372513138	3.367474675
9	5	2	2	3	0.412	0.187	883.7440107	90.08879075	0.208142215	0.203844014	0.203557255	0.203758349	60.71066095	54.98764007	0.079	695.25923	1289.505598	0.011	-3.318466167	3.42751618
9	5	2	3	1	0.494	0.51	883.7661093	90.09104348	0.299239994	0.301073151	0.300243869	0.300551652	47.16002486	25.10893328	0.069	363.5678047	1663.539395	0.011	-6.268422649	6.411417001
9	5	2	4	1	0.484	0.51	883.7661093	90.09104348	0.287247635	0.278838808	0.281898243	0.282148796	44.54390615	28.88833228	0.092	313.3074561	1351.077702	0.014	-3.716891297	6.195393216
9	5	2	3	2	0.492	0.558	883.957907	90.11059533	0.296821903	0.295788273	0.295593288	0.295767095	48.07228877	24.326884	0.093	261.1915829	1282.868009	0.01	-6.772129669	6.261405672
9	5	2	4	2	0.487	0.558	883.957907	90.11059533	0.290819592	0.284451982	0.282727258	0.282994849	44.00403035	35.59858847	0.082	433.8625177	1262.670606	0.015	-5.462506118	6.694775953
9	5	2	3	3	0.502	0.519	883.8721785	90.10185618	0.309010455	0.304894551	0.305644677	0.305939479	46.52598651	35.97239988	0.082	438.6891568	1638.479009	0.012	-6.366375304	6.604861312
9	5	2	4	3	0.482	0.519	883.8721785	90.10185618	0.284878593	0.290315046	0.283918395	0.28412774	45.82464159	29.66542659	0.094	315.2590494	1153.472352	0.011	-3.66936339	6.217792742
9	5	1	1	1	0.417	0.186	878.0761492	89.51100943	0.213224865	0.204198238	0.19855785	0.198256193	55.8927104	56.47271807	0.082	687.9954893	3594.529902	0.015	-3.540087747	3.728150787
9	5	1	2	1	0.419	0.213	878.0761492	89.51100943	0.215275093	0.225744243	0.200083669	0.199801345	65.0169045	49.25539359	0.08	615.6211995	1266.324676	0.011	-3.669787166	3.493251169
9	5	1	1	2	0.448	0.215	878.2967422	89.53349666	0.246105754	0.251128542	0.235468763	0.235274862	56.62921483	52.32321058	0.094	555.9181729	2008.857095	0.018	-4.129203368	4.413184792
9	5	1	2	2	0.446	0.195	878.2967422	89.53349666	0.243913286	0.233901956	0.226968153	0.226708078	65.10646214	55.14025682	0.08	688.73804	3054.834338	0.014	-3.965514343	4.089720715
9	5	1	1	3	0.43	0.212	878.0658628	89.50996083	0.226726691	0.236049747	0.212405634	0.212212243	62.51477557	51.11542847	0.084	608.626065	1503.631537	0.02	-3.886322374	3.836155497
9	5	1	2	3	0.443	0.19	878.0658628	89.50996083	0.240642977	0.241552749	0.23491808	0.234643701	63.61502321	54.70843641	0.084	651.0900807	2322.311373	0.011	-3.793541814	4.124077074
9	5	1	3	1	0.498	0.551	879.7088141	89.67744316	0.304105605	0.298587023	0.297981253	0.297908704	46.05170126	28.0875537	0.102	274.3175672	2286.305149	0.018	-6.830407738	6.944036677
9	5	1	4	1	0.482	0.551	879.7088141	89.67744316	0.284878593	0.294759796	0.282623282	0.282617474	44.93573197	34.26636501	0.098	349.0343737	1551.67225	0.021	-5.559120737	6.602889827
9	5	1	3	2	0.491	0.544	878.947575	89.5998425	0.295616536	0.296501287	0.298899517	0.298877356	47.57045074	38.63142951	0.101	381.3899031	2306.142447	0.015	-6.332671763	6.601097614
9	5	1	4	2	0.46	0.544	878.947575	89.5998425	0.259466565	0.258389934	0.261715254	0.261780122	43.36380742	30.83933992	0.098	314.5083426	2128.017134	0.018	-3.573155071	6.24493641
9	5	1	3	3	0.478	0.544	879.403265	89.64629551	0.280169937	0.285582144	0.28484538	0.284871773	46.65343427	26.93753251	0.108	248.9196246	949.3978476	0.023	-6.377487799	6.217536081
9	5	1	4	3	0.465	0.544	879.403265	89.64629551	0.265137798	0.251985836	0.261089499	0.261089791	44.56824759	32.95183569	0.079	416.1643794	2160.825485	0.017	-3.669573843	6.121709044
10	1	2	1	1	0.523	0.216	829.371539	84.54606552	0.335404679	0.332094321	0.323199653	0.323055991	74.42967073	61.98301444	0.09	688.6239364	1938.70642	0.008	-5.266650027	5.282305967
10	1	2	2	1	0.484	0.239	829.371539	84.54606552	0.287247635	0.275709181	0.260900768	0.260925932	72.69107573	55.13160158	0.116	474.374121	1030.562445	0.011	-5.201696824	4.621785602
10	1	2	1	2	0.441	0.191	830.5368889	84.6648612	0.238475033	0.245177266	0.216205386	0.216325318	61.46768225	66.5918531	0.087	765.2674729	1788.935786	0.01	-4.071680806	3.712188558
10	1	2	2	2	0.442	0.206	830.5368889	84.6648612	0.239557779	0.229813219	0.214217816	0.2143003	65.43552938	59.27228757	0.096	617.6731125	1047.069572	0.044	-4.369267388	3.708662259
10	1	2	1	3	0.462	0.209	829.1594737	84.52444761	0.261727701	0.25908275	0.25754137	0.257554731	67.91581998	59.35939414	0.106	559.5411387	1367.415029	0.009	-4.361956621	4.351720181
10	1	2	2	3	0.454	0.214	829.1594737	84.52444761	0.252742016	0.249852302	0.243040129	0.24319059	70.40133165	56.94754756	0.107	532.4378918	1132.690041	0.046	-4.385560984	4.124169545
10	1	2	3	1	0.524	0.569	830.6690294	84.67833159	0.336688523	0.329046657	0.331986851	0.332885098	48.69753887	26.44076658	0.067	393.0766467	1815.222349	0.007	-7.311055144	7.355924246
10	1	2	4	1	0.527	0.569	830.6690294	84.67833159	0.340554771	0.32840482	0.319205648	0.319839464	49.09601066	34.94341403	0.075	465.25401	1709.410156	0.008	-7.719487153	7.319874872
10	1	2	3	2	0.559	0.527	831.1797935	84.73039884	0.383168108	0.358639899	0.35921141	0.36020566	52.12212968	38.80047828	0.078	495.9470916	1385.571195	0.071	-8.031470204	7.604065606
10	1	2	4	2	0.548	0.527	831.1797935	84.73039884	0.368236519	0.389278872	0.34447324	0.345316114	47.17788216	29.460501	0.063	465.9540936	1023.835615	0.007	-7.660897628	7.69293133
10	1	2	3	3	0.549	0.506	830.5980412	84.67109505	0.369581674	0.346772514	0.346867311	0.347523997	52.70912723	29.21835366	0.071	411.3996866	1820.574068	0.006	-7.573448338	7.206923086
10	1	2	4	3	0.541	0.506	830.5980412	84.67109505	0.358889101	0.370435465	0.328042575	0.328923343	48.76304766	27.40746412	0.084	325.2121803	1382.053698	0.007	-7.456101537	7.49397606
10	1	1	1	1	0.424	0.218	827.5601599	84.36141369	0.220443578	0.257691713	0.216998888	0.217630519	65.52744953	57.46809812	0.109	527.0519079	1157.519721	0.046	-3.940251335	3.985582559
10	1	1	2	1	0.451	0.214	827.5601599	84.36141369	0.249412849	0.208068082	0.242723335	0.243555773	71.30025076	60.98202691	0.105	579.8667757	1649.924935	0.02	-4.265484501	4.242261207
10	1	1	1	2	0.418	0.203	827.9575616	84.40192479	0.214248753	0.218384294	0.196810444	0.197394963	61.63872447	59.50729219	0.092	646.9278592	1302.81389	0.037	-3.72356075	3.666191715
10	1	1	2	2	0.441	0.235	827.9575616	84.40192479	0.238475033	0.228323083	0.216745685	0.217463953	68.76718117	51.66410613	0.115	448.4484582	1540.723157	0.035	-4.455887572	3.949004961
10	1	1	1	3	0.442	0.217	828.2502332	84.4317597	0.239557779	0.28450446	0.227098386	0.227850384	67.81371049	63.40966976	0.107	592.4443796	1202.746459	0.02	-4.317214221	4.095358286
10	1	1	2	3	0.481	0.222	828.2502332	84.4317597	0.28369775	0.243650394	0.278206591	0.279060795	77.73503048	60.75308649	0.111	546.6027333	2223.570854	0.022	-4.796826158	4.703197411
10	1	1	3	1	0.538	0.734	826.9132248	84.29546518	0.354919851	0.348140307	0.3495085	0.35024725	49.85065438	37.40106296	0.075	497.9975286	1281.089081	0.039	-7.645362276	7.865962461
10	1	1	4	1	0.537	0.734	826.9132248	84.29546518	0.353601672	0.341506393	0.331625957	0.332171599	52.20074833	48.58920929	0.066	736.5308678	4114.930729	0.059	-8.005869856	7.466845972
10	1	1	3	2	0.535	0.676	826.5755322	84.26104082	0.350972673	0.319627644	0.323261611	0.32398888	49.81561657	31.91213844	0.15	212.1407453	1575.817231	0.145	-7.95689158	7.615930453
10	1	1	4	2	0.546	0.676	826.5755322	84.26104082	0.365553566	0.395244067	0.336056368	0.336782884	52.21664342	40.704102	0.071	572.7740215	1309.264625	0.067	-4.894287913	7.944283566
10	1	1	3	3	0.555	0.925	826.8484144	84.28885841	0.377704105	0.365600623	0.365649161	0.366512133	51.1276824	40.27875171	0.068	591.6105332	2243.119714	0.014	-8.072481807	8.282985936
10	1	1	4	3	0.523	0.925	826.8484144	84.28885841	0.335404679	0.340442783	0.31966138	0.320310782	56.0951451	52.95599067	0.073	724.1552481	3257.607294	0.069	-6.90145865	7.354089616
10	2	2	1	1	0.444	0.212	827.1167355	84.31621105	0.241730627	0.240971939	0.239760514	0.240197229	63.34212368	59.97897601	0.106	565.3202366	1122.797133	0.046	-4.155983901	4.08113372
10	2	2	2	1	0.478	0.223	827.1167355	84.31621105	0.280169937	0.272975568	0.27137832	0.271809369	72.1862094	53.67603624	0.111	483.3477874	1150.431202	0.046	-4.703765533	4.467577316
10	2	2	1	2	0.504	0.213	827.3390606	84.33887485	0.311477594	0.325727228	0.308214777	0.308517076	75.40841236	60.91532534	0.093	654.6579899	1257.190118	0.043	-4.942537936	5.053857187
10	2	2	2	2	0.47	0.215	827.3390606	84.33887485	0.270870341	0.240049261	0.250622321	0.251066383	70.58081447	59.69833021	0.096	620.8608833	1152.137732	0.045	-4.645660179	4.34940245
10	2	2	1	3	0.476	0.219	827.3326516	84.33822151	0.277830323	0.262975899	0.279386021	0.279868251	70.11309979	55.75562201	0.108	516.1174275	1281.981029	0.012	-4.505984198	4.684449328
10	2	2	2	3	0.434	0.21	827.3326516	84.33822151	0.230964482	0.226911616	0.216284805	0.216688974	66.10108638	57.49884113	0.099	579.9915349	1215.937426	0.043	-4.08281815	3.937210588
10	2	2	3	1	0.539	0.593	826.282938	84.2312138	0.356240482	0.349924673	0.351183848	0.351403094	52.37057126	30.03684603	0.081	370.545313	1560.58537	0.01	-7.927110807	7.350846597
10	2	2	4	1	0.526	0.593	826.282938	84.2312138	0.33926357	0.351827668	0.340627387	0.340924407	45.91624432	51.79991838	0.07	739.5188626	2682.85342	0.063	-5.144644436	7.972248753
10	2	2	3	2	0.531	0.648	826.7226516	84.27603816	0.345744103	0.321252815	0.321656205	0.322064555	51.4118159	31.0946036	0.075	414.4792212	1197.849379	0.012	-7.591194228	6.959188745
10	2	2	4	2	0.535	0.648	826.7226516	84.27603816	0.350972673	0.376731239	0.32747476	0.327871131	49.22779223	30.15685188	0.066	455.3614698	1521.310242	0.007	-7.498092787	7.608361767
10	2	2	3	3	0.548	0.652	826.4246769	84.24566265	0.368236519	0.348168488	0.348512415	0.348720816	52.43918256	41.70125665	0.067	622.4015008	2166.402332	0.061	-8.414957983	7.385046531
10	2	2	4	3	0.544	0.652	826.4246769	84.24566265	0.362880422	0.372965955	0.333498105	0.333839015	45.35170078	30.27443692	0.079	382.8135329	1870.363352	0.003	-8.050236091	8.080584234
10	2	1	1	1	0.436	0.22	823.1951166	83.91644154	0.233098091	0.224899198	0.231055745	0.231345438	67.03765507	61.4547031	0.103	596.3572077	1107.768612	0.054	-4.212508266	4.137228343
10	2	1	2	1	0.432	0.209	823.1951166	83.91644154	0.228840682	0.227293211	0.217855093	0.217984302	64.80934751	59.96238529	0.103	581.162944	1314.283566	0.02	-4.072779574	3.922782085
10	2	1	1	2	0.423	0.223	823.0237042	83.89896778	0.219404976	0.211528957	0.213770838	0.213918594	63.30097113	54.28529243	0.118	459.7155607	1361.756921	0.024	-4.084531302	3.928972558
10	2	1	2	2	0.465	0.209	823.0237042	83.89896778	0.265137798	0.270498121	0.256218288	0.256567446	70.52969864	53.10780476	0.106	500.2816402	2751.40453	0.012	-4.387439553	4.288153592
10	2	1	1	3	0.484	0.214	825.5069582	84.15211048	0.287247635	0.281949139	0.265223208	0.265514663	71.0566375	56.3182548	0.108	520.4211372	2079.329906	0.019	-4.920102202	4.42887698
10	2	1	2	3	0.435	0.235	825.5069582	84.15211048	0.23203006	0.224076938	0.201337632	0.201659627	61.34350139	50.76319507	0.128	396.4918385	1060.698294	0.012	-4.755121455	3.633413364
10	2	1	3	1	0.53	0.679	823.7947968	83.97757289	0.344443091	0.330319747	0.332912464	0.33363489	49.74795304	24.89998136	0.163	152.1652248	1134.231399	0.006	-8.058034531	7.981994414
10	2	1	4	1	0.554	0.679	823.7947968	83.97757289	0.376344236	0.360079903	0.336818264	0.337719883	51.2772259	46.28271414	0.063	733.9582417	3062.722476	0.055	-8.397449675	8.219683127
10	2	1	3	2	0.526	0.821	823.7825117	83.97632055	0.33926357	0.323159946	0.32388208	0.324787128	50.43687895	33.82143897	0.078	432.6769159	1317.871506	0.014	-7.783716686	7.526473495
10	2	1	4	2	0.534	0.821	823.7825117	83.97632055	0.349661852	0.358227976	0.329231265	0.329997398	52.43417989	36.2867768	0.079	458.4776467	2327.203654	0.014	-7.876837886	7.74474389
10	2	1	3	3	0.556	0.65	823.4325316	83.94064361	0.379066427	0.350098181	0.352364809	0.353365637	52.9465324	28.708143	0.063	453.8789226	2516.897547	0.009	-8.266365127	7.712336175
10	2	1	4	3	0.564	0.65	823.4325316	83.94064361	0.390053291	0.423236343	0.368252239	0.369240889	51.33451735	29.99595776	0.066	453.5455943	4632.201795	0.006	-8.161104421	8.547960508
10	3	2	1	1	0.435	0.189	829.5044706	84.55961656	0.23203006	0.270078035	0.213704116	0.213831074	64.1577421	63.04084877	0.078	808.4798201	1550.50372	0.037	-3.892126278	3.686924452
10	3	2	2	1	0.448	0.175	829.5044706	84.55961656	0.246105754	0.215832369	0.233659169	0.23382994	67.43783111	67.99983531	0.076	893.2579842	2550.271735	0.01	-3.823507882	3.921458545
10	3	2	1	2	0.43	0.202	829.2542393	84.53410801	0.226726691	0.226693835	0.212659641	0.212818281	61.41449533	63.17627436	0.094	671.9886066	1107.008783	0.01	-3.997990219	3.761300253
10	3	2	2	2	0.465	0.193	829.2542393	84.53410801	0.265137798	0.263285441	0.248454135	0.248698512	71.054524	61.93665638	0.095	651.7942095	2775.092865	0.011	-4.325792777	4.178734549
10	3	2	1	3	0.483	0.198	828.5395869	84.4612564	0.286061888	0.308465843	0.283411857	0.283647245	72.64905043	65.92028389	0.081	812.6788479	1366.543726	0.045	-4.502770296	4.672643908
10	3	2	2	3	0.461	0.209	828.5395869	84.4612564	0.260595907	0.227958869	0.245780809	0.245977428	68.1893578	62.1318013	0.078	796.1335026	1289.348568	0.047	-4.36587331	4.115165683
10	3	2	3	1	0.537	0.551	831.2608461	84.73866134	0.353601672	0.339738786	0.337059534	0.33795713	51.49623943	32.79364998	0.072	455.5706196	1776.874895	0.003	-7.526407544	6.93393177
10	3	2	4	1	0.527	0.551	831.2608461	84.73866134	0.340554771	0.34100043	0.314834911	0.315916366	47.41078911	42.87511677	0.068	629.5081328	2358.427627	0.059	-7.739418146	7.165678065
10	3	2	3	2	0.545	0.454	830.9818921	84.71022478	0.364215768	0.342773355	0.342509206	0.343710304	52.67126033	28.23378177	0.08	352.4869645	1381.533343	0.006	-7.241572545	7.241567505
10	3	2	4	2	0.532	0.454	830.9818921	84.71022478	0.347047567	0.365352112	0.327013656	0.328174086	50.08116223	45.45354483	0.073	621.873466	2005.779119	0.059	-6.5631046	7.104689948
10	3	2	3	3	0.561	0.528	831.0083211	84.71291896	0.385914824	0.36354187	0.364108352	0.365228176	50.2056644	30.3442501	0.083	364.3645612	1705.879124	0.006	-8.026637652	7.683737692
10	3	2	4	3	0.538	0.528	831.0083211	84.71291896	0.354919851	0.363004096	0.324948903	0.326155907	44.25435999	25.4871397	0.08	317.3468147	1421.62496	0.002	-4.593072623	7.736381794
10	3	1	1	1	0.441	0.23	824.600759	84.05973262	0.238475033	0.263274068	0.243647373	0.243742874	68.54634861	56.98495404	0.108	526.5986384	964.1953106	0.021	-4.136314469	4.247794399
10	3	1	2	1	0.396	0.203	824.600759	84.05973262	0.192289739	0.15016381	0.174278022	0.174410118	57.09688151	62.32568005	0.089	699.7538746	2093.749225	0.02	-3.497476583	3.528301932
10	3	1	1	2	0.451	0.224	823.8254497	83.98069765	0.249412849	0.262676962	0.265017736	0.265054275	73.04201305	62.29133773	0.107	581.7625216	1226.472307	0.052	-4.211375233	4.526064788
10	3	1	2	2	0.418	0.215	823.8254497	83.98069765	0.214248753	0.178951983	0.20379905	0.203948154	64.31676518	62.98530672	0.102	616.9846807	1198.013387	0.044	-3.896369096	3.851833704
10	3	1	1	3	0.427	0.219	824.1048101	84.00917562	0.223574099	0.223882234	0.225781832	0.225913282	66.71739463	58.35898238	0.111	525.0627656	1079.643971	0.045	-3.984092974	4.02923509
10	3	1	2	3	0.447	0.245	824.1048101	84.00917562	0.245008293	0.24375032	0.246627198	0.246826796	73.01060917	54.78472995	0.126	433.9454179	877.1660887	0.053	-4.54572023	4.289944022
10	3	1	3	1	0.523	0.525	825.4200799	84.14325412	0.335404679	0.334406575	0.334794302	0.335202266	54.07742152	29.69043717	0.09	329.3563031	938.7561822	0.021	-6.923155431	7.187284685
10	3	1	4	1	0.486	0.525	825.4200799	84.14325412	0.289626488	0.281235653	0.281049178	0.281621734	50.04254069	34.9017878	0.083	419.1875819	1159.570081	0.02	-5.968644154	6.245785811
10	3	1	3	2	0.519	0.475	825.3308195	84.13415491	0.330293825	0.326929436	0.328801403	0.329507983	53.37216813	38.9026312	0.085	457.485045	1252.404569	0.078	-6.692436467	6.935130667
10	3	1	4	2	0.506	0.475	825.3308195	84.13415491	0.313954544	0.299805217	0.296890723	0.297479	51.20768706	37.62217619	0.085	442.2530692	1481.918968	0.016	-6.172935556	6.675954578
10	3	1	3	3	0.54	0.572	825.7213857	84.17396921	0.357563565	0.335364796	0.333585129	0.334023324	51.97877317	42.54486314	0.073	581.8298931	2307.482964	0.069	-8.146961978	7.115262955
10	3	1	4	3	0.535	0.572	825.7213857	84.17396921	0.350972673	0.385759415	0.339805078	0.340391489	48.23425025	45.60768651	0.082	555.3683807	1547.509298	0.072	-5.063004725	8.01012273
10	4	2	1	1	0.482	0.193	826.4888274	84.25220215	0.284878593	0.276837184	0.268010691	0.268238934	67.78984621	59.3391018	0.082	723.6374507	2666.161765	0.01	-4.455070642	4.489021924
10	4	2	2	1	0.459	0.215	826.4888274	84.25220215	0.258339676	0.264452308	0.241491339	0.241835814	65.90965528	53.3708305	0.104	512.8135761	1995.912222	0.011	-4.372281152	4.017600365
10	4	2	1	2	0.45	0.206	826.5088741	84.2542457	0.248308031	0.248499711	0.251762532	0.252038021	67.10823146	54.64674167	0.1	545.8086962	1304.978747	0.016	-4.036307061	4.04859733
10	4	2	2	2	0.431	0.225	826.5088741	84.2542457	0.22778246	0.217721563	0.221976342	0.222332773	62.41619548	45.92694371	0.111	413.7027864	1477.314276	0.012	-3.893409709	3.775890842
10	4	2	1	3	0.451	0.221	826.4369354	84.24691228	0.249412849	0.249494725	0.254009598	0.254352512	64.22234201	52.40334489	0.106	493.547006	990.3033565	0.006	-4.159678839	4.392264532
10	4	2	2	3	0.416	0.208	826.4369354	84.24691228	0.21220343	0.208038424	0.21329757	0.213611981	58.96399115	57.5456105	0.107	537.0096143	960.0351848	0.043	-3.744901774	3.78558361
10	4	2	3	1	0.522	0.725	827.4208705	84.34721454	0.334123287	0.320271405	0.316967578	0.317771232	45.95952287	28.71108445	0.182	157.5695122	1314.68479	0.006	-7.560536925	7.26076119
10	4	2	4	1	0.529	0.725	827.4208705	84.34721454	0.343144532	0.355497938	0.326329895	0.327135725	50.74891172	50.42691715	0.068	740.5279585	3730.65076	0.06	-8.098321675	7.504492011
10	4	2	3	2	0.529	0.639	827.5733911	84.36276248	0.343144532	0.318469362	0.321096317	0.322001289	49.28237896	27.80290653	0.06	462.5540012	1496.631882	0.007	-7.852067765	7.252248916
10	4	2	4	2	0.533	0.639	827.5733911	84.36276248	0.348353483	0.382604981	0.337289762	0.338045517	48.21630212	35.95022153	0.075	478.5602733	1538.593524	0.011	-7.869310547	7.977487257
10	4	2	3	3	0.536	0.672	827.2467555	84.32946527	0.352285946	0.338781144	0.339983564	0.341000696	49.98892724	27.99768731	0.076	367.9006895	1984.596955	0.01	-7.93019978	7.306129503
10	4	2	4	3	0.531	0.672	827.2467555	84.32946527	0.345744103	0.349719041	0.327329998	0.328319717	47.45447653	24.06904862	0.075	320.1048006	1721.462356	0.007	-8.687419148	7.919914125
10	4	1	1	1	0.486	0.239	824.2709127	84.02610811	0.289626488	0.266697637	0.28740601	0.288611739	70.17238549	55.34458402	0.117	472.0815992	1232.236055	0.029	-5.026061807	5.120613057
10	4	1	2	1	0.449	0.279	824.2709127	84.02610811	0.247205666	0.261603731	0.241538838	0.242362108	66.45194168	43.96883401	0.135	325.2807334	866.0403491	0.034	-4.803675916	4.364248597
10	4	1	1	2	0.47	0.237	824.5157961	84.0510715	0.270870341	0.26855659	0.269867445	0.270939777	70.86017418	56.29267915	0.123	457.188157	893.9802748	0.053	-4.819895533	4.919677398
10	4	1	2	2	0.459	0.262	824.5157961	84.0510715	0.258339676	0.261235942	0.261360729	0.262481162	69.64272607	50.19995491	0.14	358.1810376	884.9381533	0.047	-4.856032208	4.544306764
10	4	1	1	3	0.47	0.214	824.847042	84.08483868	0.270870341	0.238173524	0.255338164	0.256451424	71.35878398	55.0862685	0.11	499.8977086	1431.88715	0.014	-4.618327875	4.346107838
10	4	1	2	3	0.486	0.195	824.847042	84.08483868	0.289626488	0.326229748	0.278106939	0.279311093	72.425514	55.72514705	0.095	585.4062426	4093.365765	0.008	-4.458378429	4.505137881
10	4	1	3	1	0.552	0.641	823.9272885	83.99107908	0.373631854	0.350346257	0.348900901	0.349851733	52.08714086	39.94543274	0.077	518.2430406	4049.59674	0.01	-8.461045981	7.693456323
10	4	1	4	1	0.565	0.641	823.9272885	83.99107908	0.391437685	0.40173667	0.355371899	0.356410107	51.43848226	33.74477422	0.079	425.8996615	3878.14996	0.008	-8.744303588	8.096141544
10	4	1	3	2	0.544	0.733	823.462445	83.94369298	0.362880422	0.351317366	0.352705797	0.353808342	51.14887174	30.07253923	0.073	410.8070101	1748.31479	0.019	-7.74334299	7.876255804
10	4	1	4	2	0.551	0.733	823.462445	83.94369298	0.372279341	0.350829204	0.333364546	0.334440423	54.08701122	32.17847469	0.08	401.1200699	703.3285992	0.067	-8.897519136	7.740586143
10	4	1	3	3	0.53	0.727	823.8035843	83.97846869	0.344443091	0.331237948	0.330408202	0.33146728	48.38322416	28.68830592	0.073	392.1520514	913.3293474	0.017	-8.185743484	7.823102783
10	4	1	4	3	0.524	0.727	823.8035843	83.97846869	0.336688523	0.339982816	0.316681138	0.317708326	49.87425877	35.46528112	0.079	448.1332524	1594.33724	0.074	-8.043657695	8.077250996
10	5	2	1	1	0.45	0.22	829.8363158	84.59344483	0.248308031	0.234028526	0.239214189	0.239740102	63.60934262	55.32296278	0.099	557.9019577	1059.301937	0.051	-4.295590721	4.168610026
10	5	2	2	1	0.48	0.248	829.8363158	84.59344483	0.28251936	0.291775862	0.269082094	0.269931496	69.59645708	45.9764939	0.116	395.5980285	1162.85606	0.006	-4.737913004	4.572614345
10	5	2	1	2	0.366	0.215	830.795976	84.69127252	0.164258522	0.159579714	0.152172278	0.15285179	46.17020445	50.16774307	0.11	455.5927208	1367.201089	0.013	-3.204460246	3.020819446
10	5	2	2	2	0.416	0.246	830.795976	84.69127252	0.21220343	0.226653402	0.210181934	0.211125563	59.45689185	43.69529339	0.124	352.037645	1705.134375	0.015	-3.826632842	3.655617127
10	5	2	1	3	0.442	0.218	830.167524	84.62720817	0.239557779	0.226290023	0.246837133	0.247858413	66.02005283	55.40463997	0.094	588.157757	997.5515183	0.004	-3.931205281	4.342912578
10	5	2	2	3	0.387	0.224	830.167524	84.62720817	0.18364862	0.194260391	0.191854561	0.192660051	55.26870398	50.7015426	0.11	460.3161745	965.1742243	0.054	-3.260467538	3.539482157
10	5	2	3	1	0.538	0.577	830.4459094	84.65558676	0.354919851	0.341389348	0.340873555	0.342080777	52.12637949	37.17309301	0.077	481.8116974	1420.461479	0.003	-7.587067011	7.17554538
10	5	2	4	1	0.519	0.577	830.4459094	84.65558676	0.330293825	0.342739887	0.32037723	0.321533223	46.87747767	41.15262954	0.071	578.8208955	1485.312486	0.003	-5.085119529	7.244384685
10	5	2	3	2	0.554	0.561	830.8234977	84.69407807	0.376344236	0.343429916	0.342676597	0.343906173	51.83023348	32.09102764	0.074	433.1344027	1353.341374	0.006	-7.991404981	6.991895944
10	5	2	4	2	0.553	0.561	830.8234977	84.69407807	0.374986818	0.391611777	0.330333648	0.331779978	46.25261818	26.91144472	0.086	311.8213127	822.3715469	0.002	-8.747085601	7.816861676
10	5	2	3	3	0.546	0.64	829.8764091	84.59753194	0.365553566	0.35872014	0.359862261	0.361393609	52.43056124	40.30188496	0.064	628.7731454	2026.536662	0.009	-7.81173637	7.578546157
10	5	2	4	3	0.533	0.64	829.8764091	84.59753194	0.348353483	0.351307874	0.344414584	0.345752099	48.90915092	38.01623908	0.084	451.3823566	1361.15082	0.009	-7.053268685	7.84800816
10	5	1	1	1	0.462	0.242	825.5411326	84.15559422	0.261727701	0.240514246	0.245196212	0.245710557	64.16684165	55.8143525	0.093	599.0401603	1144.665437	0.03	-4.714212785	4.686195543
10	5	1	2	1	0.42	0.248	825.5411326	84.15559422	0.216303885	0.249356368	0.215042313	0.215646192	61.41769649	49.37580251	0.127	388.4209431	1041.998465	0.01	-4.105898616	4.222970012
10	5	1	1	2	0.456	0.218	825.2406729	84.12496538	0.254973722	0.242801303	0.253198675	0.253877922	68.77416135	54.27401936	0.106	511.3080688	1564.101684	0.017	-4.256586697	4.249133214
10	5	1	2	2	0.45	0.247	825.2406729	84.12496538	0.248308031	0.241131051	0.229959104	0.23071752	65.52797263	47.10872667	0.122	385.2465474	855.6318529	0.043	-4.575797964	4.03976603
10	5	1	1	3	0.468	0.202	826.3126316	84.23424076	0.268569967	0.278402836	0.249619381	0.250434859	66.79417518	58.22833987	0.103	564.870721	2715.641501	0.009	-4.480963574	4.399690447
10	5	1	2	3	0.455	0.212	826.3126316	84.23424076	0.253856643	0.240189068	0.234166897	0.234911324	67.42075583	55.41926843	0.109	507.5253102	2223.561325	0.01	-4.45759857	3.914918325
10	5	1	3	1	0.529	0.601	824.6829314	84.06810926	0.343144532	0.331465565	0.337362666	0.338190268	51.68985001	36.02733577	0.088	408.868966	1252.436874	0.083	-7.691128665	7.785901904
10	5	1	4	1	0.53	0.601	824.6829314	84.06810926	0.344443091	0.345599526	0.330418989	0.331285785	52.13168606	35.32968716	0.087	406.3891542	1558.379285	0.013	-7.913505693	7.804451186
10	5	1	3	2	0.513	0.696	824.9929114	84.09970859	0.322701117	0.319697462	0.319782295	0.320715057	47.77390921	29.68952023	0.089	332.4919001	1278.482432	0.02	-7.604140501	7.444715706
10	5	1	4	2	0.541	0.696	824.9929114	84.09970859	0.358889101	0.349660225	0.34672666	0.347537228	51.83425465	47.08470536	0.078	602.8527856	2582.173038	0.073	-7.171757218	7.977840229
10	5	1	3	3	0.55	0.714	824.6098068	84.06065494	0.370929281	0.364869073	0.364677279	0.365479619	53.82089683	47.9350298	0.072	664.5713811	2158.917274	0.062	-7.262824325	7.702713861
10	5	1	4	3	0.501	0.714	824.6098068	84.06065494	0.307780564	0.305329884	0.296408453	0.297179706	53.498889	47.75563553	0.08	595.7483918	3423.004498	0.061	-6.40164062	6.836613309
11	1	2	1	1	0.343	0.192	968.9863624	98.77838898	0.144262674	0.130534018	0.136515493	0.136812901	48.1605476	54.58157453	0.091	599.378113	1205.931796	0.035	-2.657545441	2.745585733
11	1	2	2	1	0.376	0.214	968.9863624	98.77838898	0.173357018	0.193305465	0.169919738	0.170336044	58.19944954	52.20635863	0.102	511.7357338	1114.008855	0.014	-3.150056309	3.146161468
11	1	2	1	2	0.372	0.216	969.3875556	98.81928658	0.169688191	0.152937895	0.164616516	0.165002357	54.36667431	50.68656305	0.108	469.3200283	1059.307384	0.043	-3.236565043	3.182548553
11	1	2	2	2	0.394	0.195	969.3875556	98.81928658	0.190352324	0.212225774	0.189292636	0.189789244	58.11597109	54.93249534	0.095	577.7531884	1267.161546	0.039	-3.221909472	3.477062462
11	1	2	1	3	0.364	0.208	969.3417473	98.81461689	0.162468251	0.151142695	0.160461964	0.160828407	54.86904298	52.11303916	0.101	515.9706848	1055.20826	0.041	-2.969635683	3.00718888
11	1	2	2	3	0.36	0.209	969.3417473	98.81461689	0.15891714	0.163826747	0.151771608	0.152147451	53.00656177	52.36613937	0.099	528.3610828	1132.625957	0.042	-2.980063091	3.009802741
11	1	2	3	1	0.513	0.599	969.3180336	98.81219952	0.322701117	0.311962279	0.309953985	0.310609383	45.88076822	23.52897731	0.29	80.962012	1315.627024	0.013	-7.716028917	7.423838705
11	1	2	4	1	0.487	0.599	969.3180336	98.81219952	0.290819592	0.313146355	0.292213169	0.292803709	43.042215	34.02282326	0.076	447.2572607	1790.770784	0.011	-3.648012221	7.417766644
11	1	2	3	2	0.505	0.632	973.3904013	99.22733634	0.312714843	0.298981193	0.27366527	0.274201802	41.74797506	24.25319563	0.307	78.90905009	1337.83698	0.01	-8.566920294	6.844930175
11	1	2	4	2	0.493	0.632	973.3904013	99.22733634	0.298029722	0.293901583	0.245346352	0.245811469	39.29815723	28.65752629	0.096	298.2303593	2053.567167	0.015	-7.936100211	6.819412378
11	1	2	3	3	0.485	0.675	968.8905963	98.7686266	0.288435835	0.296553487	0.289420765	0.289910404	45.33560362	22.82445426	0.331	68.82452618	1262.850404	0.011	-7.830554113	7.282851171
11	1	2	4	3	0.498	0.675	968.8905963	98.7686266	0.304105605	0.281723261	0.292126022	0.292589094	43.15750052	29.96103218	0.08	374.1509452	2169.919815	0.014	-3.980898591	8.094072212
11	1	1	1	1	0.354	0.213	964.9745303	98.36942315	0.153664046	0.127634042	0.145202581	0.145513527	51.66847729	52.5391919	0.101	520.0138794	1120.266811	0.023	-2.980770971	3.156464377
11	1	1	2	1	0.359	0.214	964.9745303	98.36942315	0.158035493	0.189975906	0.153461876	0.153808414	56.675762	52.31147886	0.104	502.0527013	1008.545103	0.054	-3.034305937	3.149769343
11	1	1	1	2	0.41	0.196	965.6427617	98.43754261	0.206126321	0.202491427	0.207135548	0.207580904	63.99516853	56.52162633	0.099	570.6977168	3040.811382	0.028	-3.473454653	3.655804915
11	1	1	2	2	0.369	0.221	965.6427617	98.43754261	0.16696232	0.169129366	0.168044067	0.168450333	58.63817594	52.33856782	0.107	488.3527333	1206.755033	0.035	-3.12655497	3.055194081
11	1	1	1	3	0.4	0.217	966.0529913	98.47936138	0.196194	0.194471569	0.190885994	0.191300506	61.71223521	52.83482678	0.109	483.9704508	1250.414282	0.036	-3.609227499	3.748544809
11	1	1	2	3	0.397	0.23	966.0529913	98.47936138	0.193262126	0.194415853	0.188788524	0.189269831	61.49139003	52.15732442	0.108	482.3749953	1409.330829	0.028	-3.585107875	3.512844658
11	1	1	3	1	0.467	0.567	965.2292974	98.39539409	0.267423458	0.270176006	0.270299821	0.270835291	45.67635532	24.73398295	0.094	262.065761	928.7020073	0.022	-6.343023943	6.47298785
11	1	1	4	1	0.429	0.567	965.2292974	98.39539409	0.225673375	0.231239958	0.237976964	0.238496924	42.1097191	38.52151857	0.117	329.0682833	808.5744332	0.113	-3.136330909	6.162128056
11	1	1	3	2	0.497	0.585	965.2726079	98.39980916	0.302885523	0.312284864	0.310275713	0.310846147	46.29523348	24.59476315	0.091	269.7349554	1840.044219	0.017	-7.301197099	7.153913999
11	1	1	4	2	0.48	0.585	965.2726079	98.39980916	0.28251936	0.263149469	0.280492069	0.281077373	43.78541049	29.41977251	0.096	306.2738833	1290.246405	0.024	-3.893799765	7.325658987
11	1	1	3	3	0.477	0.613	965.3468421	98.40737659	0.278998904	0.280415707	0.278543143	0.279040462	43.18671779	22.95874637	0.277	82.6583129	930.214819	0.019	-7.144308896	7.214027366
11	1	1	4	3	0.463	0.613	965.3468421	98.40737659	0.262861947	0.264917345	0.267143028	0.267615228	42.60995188	27.86234219	0.116	239.4795242	728.2990614	0.013	-6.175601841	7.308546076
11	2	2	1	1	0.331	0.216	969.9679414	98.87845106	0.134345068	0.115581423	0.127349343	0.127666754	47.86457306	49.88002894	0.102	488.4140774	973.2150834	0.039	-2.699196116	2.572379335
11	2	2	2	1	0.334	0.221	969.9679414	98.87845106	0.136791362	0.154615305	0.128581657	0.128827924	48.70880812	48.12888904	0.104	462.2905844	943.9872793	0.044	-2.822902587	2.805079507
11	2	2	1	2	0.377	0.202	969.1930979	98.79946359	0.174280356	0.166026386	0.176184074	0.176619618	57.65559618	53.31992512	0.097	548.7852743	1232.699	0.016	-3.008078815	3.251652242
11	2	2	2	2	0.351	0.202	969.1930979	98.79946359	0.151070606	0.147187085	0.142601174	0.142866283	51.76852885	53.78085879	0.092	583.8253402	1148.184371	0.037	-2.812740555	2.838395415
11	2	2	1	3	0.366	0.212	969.8167725	98.86304092	0.164258522	0.153132219	0.158453074	0.158865412	52.61825203	49.31226022	0.105	469.1271167	1077.753618	0.009	-3.074441823	3.038054963
11	2	2	2	3	0.371	0.196	969.8167725	98.86304092	0.168777115	0.178277384	0.162298906	0.162711591	52.24224841	54.63841644	0.094	580.3117368	1191.547406	0.039	-3.010681142	3.094540087
11	2	2	3	1	0.488	0.606	969.6789607	98.84899239	0.29201515	0.280611347	0.277062753	0.277767286	43.68038184	24.29119348	0.103	235.4272614	1785.855331	0.012	-7.329200609	6.831938897
11	2	2	4	1	0.493	0.606	969.6789607	98.84899239	0.298029722	0.315695716	0.290928695	0.291503642	44.06049494	33.25749631	0.088	377.1409207	1867.292681	0.013	-3.976143451	7.238936204
11	2	2	3	2	0.505	0.558	969.6625316	98.84731762	0.312714843	0.302202821	0.29944973	0.300218248	47.58861825	26.12969236	0.236	110.6731677	1284.405111	0.003	-7.342314192	6.742586397
11	2	2	4	2	0.481	0.558	969.6625316	98.84731762	0.28369775	0.290673612	0.270407942	0.270938667	41.36496103	35.20611468	0.093	377.8271905	1299.883528	0.016	-6.287687928	7.242019298
11	2	2	3	3	0.492	0.584	969.5618521	98.83705435	0.296821903	0.295590575	0.2945196	0.295198156	46.22093421	25.91012062	0.096	269.606207	1313.879707	0.015	-7.002472671	6.636609654
11	2	2	4	3	0.467	0.584	969.5618521	98.83705435	0.267423458	0.257665018	0.256365233	0.256912005	41.19995752	26.10225504	0.095	273.7189926	1108.389973	0.01	-3.645787274	6.762611499
11	2	1	1	1	0.392	0.194	967.2840706	98.6048575	0.188424718	0.165891488	0.179367996	0.179967269	59.50945445	54.52926089	0.091	598.3400034	1258.862932	0.017	-3.246120787	3.410537771
11	2	1	2	1	0.363	0.209	967.2840706	98.6048575	0.161576795	0.179400508	0.150947914	0.151383756	56.17734788	53.0464739	0.099	535.1499427	1116.983512	0.043	-3.110711821	2.91132711
11	2	1	1	2	0.379	0.212	966.4669113	98.52155635	0.17613439	0.155324384	0.166350659	0.166886977	55.90411468	52.62330592	0.097	542.4486638	1182.786837	0.022	-3.221328212	3.271952313
11	2	1	2	2	0.382	0.204	966.4669113	98.52155635	0.178933833	0.202547694	0.172160009	0.172641578	58.02202538	53.9579377	0.098	549.920054	1285.708475	0.019	-3.219082856	3.40239307
11	2	1	1	3	0.36	0.208	966.222032	98.49659337	0.15891714	0.126941266	0.150307655	0.150805302	55.04605208	52.65847094	0.096	547.7061252	1073.539667	0.04	-2.956143269	3.099249936
11	2	1	2	3	0.353	0.215	966.222032	98.49659337	0.152797113	0.194796583	0.152401696	0.152915795	55.19753831	52.51470963	0.101	519.8621771	922.8745573	0.045	-2.84625685	3.104521024
11	2	1	3	1	0.468	0.558	966.9559176	98.57140561	0.268569967	0.273609054	0.268101002	0.269028552	46.77793646	25.28623777	0.097	259.6390863	1453.464107	0.019	-6.530038253	6.343688501
11	2	1	4	1	0.468	0.558	966.9559176	98.57140561	0.268569967	0.257699516	0.26538845	0.266324708	43.56368697	52.00625849	0.077	675.0462706	4057.870511	0.072	-5.268949262	6.589650828
11	2	1	3	2	0.487	0.593	967.7641111	98.65379279	0.290819592	0.293548996	0.284279911	0.285237042	45.48490334	25.71325368	0.101	253.830952	1299.595245	0.017	-7.217155623	6.666967306
11	2	1	4	2	0.467	0.593	967.7641111	98.65379279	0.267423458	0.26017359	0.259729296	0.260579781	42.57469491	42.05900131	0.076	553.3505609	2817.022966	0.014	-5.143770833	6.833663908
11	2	1	3	3	0.464	0.651	967.0476238	98.58075413	0.263998646	0.263994687	0.261357249	0.262199142	42.79869847	33.03778743	0.104	317.0204535	1055.479854	0.023	-6.858484508	6.942591066
11	2	1	4	3	0.462	0.651	967.0476238	98.58075413	0.261727701	0.270566688	0.270725996	0.271635482	43.00164854	29.4214629	0.097	302.8005775	1572.112137	0.018	-5.748955029	7.034370781
11	3	2	1	1	0.411	0.191	967.2214857	98.5984776	0.207133042	0.194912405	0.228774475	0.229214706	69.13320786	63.28515563	0.089	710.917602	1234.197555	0.015	-3.115009285	3.97489686
11	3	2	2	1	0.417	0.199	967.2214857	98.5984776	0.213224865	0.222666947	0.233030714	0.233307066	72.8651584	55.64974362	0.09	617.2396407	1283.995484	0.039	-3.192945667	3.987951428
11	3	2	1	2	0.422	0.197	970.2719853	98.90944528	0.218368827	0.209371367	0.211479132	0.211785532	66.3183885	58.08484704	0.094	617.4624897	1552.733407	0.013	-3.613391397	3.677246746
11	3	2	2	2	0.431	0.196	970.2719853	98.90944528	0.22778246	0.233576341	0.218108918	0.218416971	69.05337675	58.93309768	0.091	647.8664369	1580.031104	0.01	-3.745573824	3.821890132
11	3	2	1	3	0.449	0.18	969.1126316	98.79126085	0.247205666	0.236143067	0.250828757	0.251206726	72.16560222	61.31058504	0.081	756.2809703	2013.943321	0.014	-3.604731335	4.215502808
11	3	2	2	3	0.407	0.198	969.1126316	98.79126085	0.203120874	0.20926157	0.20323453	0.203578492	68.14029116	57.57543684	0.091	632.1587325	1247.579988	0.037	-3.304925755	3.550635347
11	3	2	3	1	0.517	0.581	970.7625843	98.95945689	0.327753113	0.312986076	0.308630064	0.308772514	46.51339407	25.93799603	0.23	112.5941999	1709.285856	0.011	-7.856588758	7.117161639
11	3	2	4	1	0.519	0.581	970.7625843	98.95945689	0.330293825	0.352429549	0.317753774	0.318131418	44.9850711	38.29214629	0.076	503.5475238	2344.697589	0.01	-6.35894035	7.860865146
11	3	2	3	2	0.517	0.567	969.1326582	98.79330237	0.327753113	0.317988984	0.318190724	0.318185357	48.68606298	26.77458832	0.089	300.674297	2689.25113	0.01	-7.610976082	6.818651887
11	3	2	4	2	0.491	0.567	969.1326582	98.79330237	0.295616536	0.324388307	0.304609383	0.304444815	47.1800605	40.49555895	0.066	613.1841268	2943.114493	0.056	-5.554307762	7.735523061
11	3	2	3	3	0.52	0.633	967.4701865	98.62383014	0.33156786	0.327153229	0.328748927	0.328649278	47.64331373	27.19707799	0.085	320.1373991	1213.094237	0.019	-7.835950249	7.655887275
11	3	2	4	3	0.47	0.633	967.4701865	98.62383014	0.270870341	0.285831716	0.278204671	0.278006766	42.71393824	62.20119408	0.061	1019.397493	4414.754521	0.053	-4.710007504	7.904395517
11	3	1	1	1	0.472	0.196	963.4300901	98.21198305	0.273180526	0.244202962	0.305233394	0.305437001	75.55048587	61.95842718	0.094	658.736837	3017.045281	0.021	-3.899334721	5.238863324
11	3	1	2	1	0.452	0.197	963.4300901	98.21198305	0.250520119	0.275330882	0.276909684	0.277086076	81.69284814	59.71521823	0.09	663.1539721	2605.079259	0.015	-3.585526785	4.540470936
11	3	1	1	2	0.475	0.195	967.9360214	98.67131731	0.276664195	0.293566344	0.270933814	0.271170813	71.78002041	60.88658958	0.093	654.2172019	2325.498496	0.016	-4.378516635	4.385832901
11	3	1	2	2	0.471	0.189	967.9360214	98.67131731	0.272024207	0.239445598	0.249749429	0.250000946	75.62696917	62.28203056	0.086	723.8231265	3608.343435	0.014	-4.349326569	4.138425324
11	3	1	1	3	0.449	0.198	966.0306862	98.4770876	0.247205666	0.21406135	0.247007849	0.247130463	70.01479515	60.43192528	0.102	592.3802559	1733.093496	0.025	-4.11986264	4.478982862
11	3	1	2	3	0.46	0.19	966.0306862	98.4770876	0.259466565	0.297666721	0.260875833	0.261075255	75.00138588	62.52957059	0.089	701.5046496	3412.164273	0.018	-3.952142138	4.177309082
11	3	1	3	1	0.523	0.596	966.1790273	98.49220948	0.335404679	0.314506405	0.312038348	0.312058157	48.40533497	29.5622366	0.088	335.0772632	2794.129622	0.013	-8.077520321	7.279575351
11	3	1	4	1	0.531	0.596	966.1790273	98.49220948	0.345744103	0.377739077	0.330768637	0.330588524	47.54305322	42.80673591	0.074	578.1058139	3029.985839	0.013	-4.334115743	8.241951483
11	3	1	3	2	0.515	0.552	965.7977215	98.4533392	0.32522221	0.311963562	0.311167464	0.310865444	47.8441345	26.16345998	0.211	123.9623	1323.164872	0.015	-7.731537965	7.360320853
11	3	1	4	2	0.526	0.552	965.7977215	98.4533392	0.33926357	0.365323095	0.334575176	0.334442393	47.60993636	46.45733743	0.083	560.1797432	3057.895268	0.018	-4.294742177	7.915496505
11	3	1	3	3	0.49	0.669	964.6542838	98.33677725	0.294413621	0.303224876	0.303332585	0.303043287	45.76528612	29.63204695	0.097	304.8360824	1849.46065	0.022	-7.574785684	7.196723967
11	3	1	4	3	0.481	0.669	964.6542838	98.33677725	0.28369775	0.252147759	0.266994893	0.266744715	41.93662034	37.62956346	0.077	488.8448647	2474.659093	0.014	-6.026287281	7.780123155
11	4	2	1	1	0.44	0.207	970.6629913	98.9493044	0.23739474	0.227874214	0.222419325	0.222966439	63.40265862	61.1226126	0.085	718.5105351	1176.461024	0.008	-3.992137338	4.102833988
11	4	2	2	1	0.434	0.213	970.6629913	98.9493044	0.230964482	0.235466986	0.212912295	0.213426415	63.67036245	53.58400478	0.091	587.7557435	1346.952369	0.036	-3.960112043	3.924222566
11	4	2	1	2	0.44	0.206	970.1088102	98.89281121	0.23739474	0.239113221	0.226551551	0.227134249	63.0315696	54.48485015	0.091	598.1667917	1328.205745	0.007	-3.875455285	4.112650048
11	4	2	2	2	0.43	0.213	970.1088102	98.89281121	0.226726691	0.223068478	0.215873257	0.216438168	63.69435577	53.24916883	0.095	560.0928643	1176.728607	0.039	-3.83648026	3.90164873
11	4	2	1	3	0.404	0.224	970.2441439	98.90660712	0.200137499	0.179314864	0.185093019	0.185565105	58.98512562	50.2933034	0.1	502.1888976	1239.452081	0.012	-3.623519881	3.569968003
11	4	2	2	3	0.42	0.199	970.2441439	98.90660712	0.216303885	0.243680368	0.206296339	0.206763206	59.81086078	59.39208887	0.096	618.4759132	1262.50413	0.014	-3.657016067	3.951838279
11	4	2	3	1	0.51	0.59	970.3424983	98.91663337	0.318937871	0.309798326	0.309152691	0.309789405	46.67673883	25.59094375	0.093	274.8072779	2103.993969	0.014	-7.362686826	7.249276506
11	4	2	4	1	0.477	0.59	970.3424983	98.91663337	0.278998904	0.291834958	0.275785291	0.276258028	42.97494076	38.12614594	0.09	423.4733243	1791.104226	0.014	-3.646396819	7.056174024
11	4	2	3	2	0.498	0.559	971.298586	99.01409686	0.304105605	0.293328908	0.286317184	0.286908746	44.94958747	25.75491855	0.091	282.8235309	1282.039669	0.007	-7.261598823	6.638972393
11	4	2	4	2	0.498	0.559	971.298586	99.01409686	0.304105605	0.298493318	0.272478641	0.272987262	42.79283767	36.20635964	0.071	509.1507188	2249.275679	0.012	-6.805834803	6.982343476
11	4	2	3	3	0.509	0.599	970.8897603	98.97242121	0.317688361	0.312192917	0.308919417	0.309404891	46.44645554	24.25433238	0.232	104.2753911	2064.312437	0.012	-7.750957714	7.246807806
11	4	2	4	3	0.49	0.599	970.8897603	98.97242121	0.294413621	0.287297828	0.275104659	0.275605528	42.07324532	39.64437721	0.076	521.2456838	1920.53501	0.011	-6.419421193	7.351045386
11	4	1	1	1	0.399	0.225	966.9356281	98.56933729	0.195214256	0.173698414	0.180128879	0.180406674	55.33713052	49.55476149	0.1	495.4918166	1121.545534	0.018	-3.684961634	3.673140671
11	4	1	2	1	0.406	0.207	966.9356281	98.56933729	0.202123964	0.225870012	0.187917093	0.18806986	58.05208212	55.23137468	0.092	599.7874572	1331.347086	0.018	-3.585221119	3.644447353
11	4	1	1	2	0.395	0.216	966.5905863	98.53416376	0.191319805	0.172663981	0.176678682	0.176854121	53.02861028	53.68158411	0.097	553.4686136	1489.635619	0.02	-3.513065005	3.595432448
11	4	1	2	2	0.399	0.223	966.5905863	98.53416376	0.195214256	0.213303669	0.179170752	0.179417509	58.88296018	51.247403	0.101	506.6534424	1061.66223	0.019	-3.603547894	3.546444599
11	4	1	1	3	0.436	0.201	966.1843238	98.4927494	0.233098091	0.224242227	0.222542595	0.222881996	68.11863534	57.99360902	0.091	636.445577	2549.426242	0.016	-3.826580306	3.912073171
11	4	1	2	3	0.423	0.199	966.1843238	98.4927494	0.219404976	0.221706752	0.203873865	0.204168521	68.04250654	59.77861351	0.087	687.0719886	1921.156645	0.021	-3.75078143	3.766041363
11	4	1	3	1	0.499	0.547	965.5522119	98.42831196	0.305328139	0.306332332	0.307802575	0.308091016	50.3970409	25.28256302	0.093	270.7969434	1748.480661	0.015	-6.923604727	6.693677814
11	4	1	4	1	0.5	0.547	965.5522119	98.42831196	0.306553125	0.282373424	0.286208089	0.286497472	44.9742607	48.49021491	0.064	756.7579365	4229.372542	0.059	-6.167043389	7.180471361
11	4	1	3	2	0.479	0.607	965.5902071	98.43218519	0.281343422	0.285940707	0.279061974	0.279196968	46.82641755	26.39908882	0.094	279.9421662	1627.313258	0.018	-7.070800894	6.548000742
11	4	1	4	2	0.498	0.607	965.5902071	98.43218519	0.304105605	0.288620738	0.291145215	0.291307542	44.34068277	39.87892773	0.084	473.9908221	1997.618966	0.015	-4.124454873	7.22415783
11	4	1	3	3	0.489	0.569	964.8499426	98.3567227	0.293213159	0.295034194	0.299038004	0.299198769	46.98550051	25.21586661	0.091	276.4807073	1597.857225	0.014	-6.869095579	6.760750859
11	4	1	4	3	0.495	0.569	964.8499426	98.3567227	0.300452718	0.29431424	0.301963363	0.302123005	46.57916376	43.19613224	0.08	539.0531379	2400.750996	0.073	-5.951040589	7.502306082
11	5	2	1	1	0.317	0.209	966.6874153	98.5440345	0.123220868	0.10385182	0.122032457	0.122097085	44.56172192	49.7859665	0.094	528.9070877	924.8657259	0.041	-2.418309612	2.66066172
11	5	2	2	1	0.326	0.21	966.6874153	98.5440345	0.13031696	0.153356249	0.130571195	0.130677163	47.68069092	49.13346632	0.1	490.7643598	915.6312755	0.05	-2.499887924	2.774438531
11	5	2	1	2	0.318	0.191	968.447989	98.72350724	0.123999513	0.116574231	0.121266007	0.121362922	44.65891054	50.22755105	0.095	528.1822076	903.0270752	0.04	-2.408995985	2.536034421
11	5	2	2	2	0.3	0.2	968.447989	98.72350724	0.110359125	0.116692738	0.107067232	0.107154951	42.31022842	48.84834559	0.099	492.7106276	875.5766728	0.044	-2.283922895	2.181605469
11	5	2	1	3	0.366	0.198	968.3109427	98.70953675	0.164258522	0.156502614	0.153780401	0.153878712	54.87815737	53.60029207	0.095	564.1933393	1051.874048	0.039	-3.017670073	2.889609218
11	5	2	2	3	0.349	0.203	968.3109427	98.70953675	0.149353909	0.163026474	0.145354618	0.145465613	53.37389475	52.34256152	0.097	538.8035776	1066.462304	0.045	-2.836042787	2.855571504
11	5	2	3	1	0.484	0.662	970.1339352	98.89537246	0.287247635	0.278128731	0.268937203	0.269053921	43.67042543	23.56965692	0.097	242.6859303	1111.679923	0.01	-8.024168458	6.640924192
11	5	2	4	1	0.496	0.662	970.1339352	98.89537246	0.301667894	0.284138888	0.2572015	0.257252353	40.85950666	27.25264017	0.075	363.5195369	1932.345217	0.01	-7.883457082	7.440035183
11	5	2	3	2	0.492	0.626	967.2983296	98.60631106	0.296821903	0.30190755	0.305874855	0.305927047	46.17839278	23.72272094	0.304	77.89382126	1526.778544	0.011	-7.376478433	7.324872597
11	5	2	4	2	0.485	0.626	967.2983296	98.60631106	0.288435835	0.268916027	0.282305473	0.282425959	41.66469236	25.03470593	0.1	250.3135929	1578.195131	0.013	-6.68871331	7.730284487
11	5	2	3	3	0.486	0.651	961.8005863	98.04587156	0.289626488	0.315687336	0.335563956	0.335742433	49.38696322	26.70556096	0.098	272.4453608	1242.275662	0.013	-6.404516233	8.050876589
11	5	2	4	3	0.485	0.651	961.8005863	98.04587156	0.288435835	0.269688009	0.341194981	0.341405881	47.3669401	27.39401422	0.087	314.2477002	1394.449331	0.002	-5.492843622	8.819223928
11	5	1	1	1	0.363	0.214	965.1735243	98.38970859	0.161576795	0.149321008	0.152021585	0.152201193	54.92023908	53.74566178	0.102	526.3393224	1059.663673	0.049	-3.224893744	3.25028429
11	5	1	2	1	0.335	0.216	965.1735243	98.38970859	0.137611698	0.145345888	0.12557018	0.125730485	50.84002918	50.64798007	0.107	472.6408008	963.7186791	0.045	-2.92157562	2.703613013
11	5	1	1	2	0.312	0.227	964.2358247	98.29411956	0.11936443	0.096353659	0.106871632	0.107014074	42.78199862	47.81191409	0.11	434.3291358	826.8042927	0.056	-2.726330925	2.800484879
11	5	1	2	2	0.332	0.218	964.2358247	98.29411956	0.135158047	0.167439144	0.126977555	0.127138191	48.28712627	50.13168663	0.099	505.8021167	896.5948359	0.044	-2.707437264	2.832247761
11	5	1	1	3	0.382	0.233	964.3170113	98.30239573	0.178933833	0.159349479	0.174975685	0.175219798	57.5607068	51.3083121	0.114	449.2582054	921.849354	0.049	-3.511464091	3.657849592
11	5	1	2	3	0.376	0.231	964.3170113	98.30239573	0.173357018	0.193457989	0.169962511	0.170219914	58.48134602	51.58745077	0.111	464.4759547	932.2254999	0.056	-3.382018903	3.468376314
11	5	1	3	1	0.455	0.64	964.6662059	98.33799259	0.253856643	0.274504702	0.264051697	0.264460003	42.36493129	22.86166252	0.322	70.82273121	572.8203161	0.015	-6.989560237	6.790663497
11	5	1	4	1	0.47	0.64	964.6662059	98.33799259	0.270870341	0.225266281	0.255828469	0.256187395	41.11416164	27.77380266	0.101	275.1371564	1206.14624	0.022	-6.820548688	7.324476649
11	5	1	3	2	0.476	0.628	965.9050801	98.46428332	0.277830323	0.28571876	0.274290729	0.274677953	43.94264176	23.60693565	0.281	83.82070043	612.607922	0.019	-7.62224532	7.104056018
11	5	1	4	2	0.473	0.628	965.9050801	98.46428332	0.274339296	0.259202985	0.264211047	0.264642009	41.55261776	29.65836851	0.092	321.9739556	1461.748313	0.017	-6.709327074	7.132017654
11	5	1	3	3	0.489	0.661	966.5253639	98.527515	0.293213159	0.290316795	0.287028963	0.287430762	44.10625741	24.19405381	0.335	72.02715623	842.0997931	0.019	-8.12338224	7.406125716
11	5	1	4	3	0.471	0.661	966.5253639	98.527515	0.272024207	0.265666872	0.258111785	0.25847156	41.18062848	32.50777207	0.106	306.5047458	1613.863904	0.022	-7.321424465	7.572473875
12	1	2	1	1	0.528	0.231	788.1238841	80.34128302	0.341848426	0.350338112	0.319259609	0.320456907	67.96336358	50.9881078	0.067	759.935326	1404.881721	0.007	-5.468972385	5.496660658
12	1	2	2	1	0.538	0.234	788.1238841	80.34128302	0.354919851	0.341009518	0.330568404	0.331745486	73.28324819	50.66150112	0.08	632.6153017	2157.794766	0.007	-5.655629669	5.484240822
12	1	2	1	2	0.497	0.203	788.0703131	80.33582201	0.302885523	0.301052214	0.284396278	0.285450151	67.72902901	65.00848401	0.066	983.6379546	2070.807217	0.052	-4.720775652	4.885686957
12	1	2	2	2	0.494	0.211	788.0703131	80.33582201	0.299239994	0.292160954	0.276016242	0.276867473	71.71267483	57.1398896	0.084	679.2379974	1775.795609	0.008	-4.766662102	4.608225616
12	1	2	1	3	0.504	0.201	788.2091872	80.34997882	0.311477594	0.323711242	0.293538788	0.294678067	69.83562308	65.65876031	0.078	840.2089238	2470.069102	0.01	-4.802768675	4.929661059
12	1	2	2	3	0.487	0.215	788.2091872	80.34997882	0.290819592	0.274514734	0.272785174	0.273794778	71.33700054	54.62030065	0.098	557.198882	1602.862899	0.011	-4.71305261	4.5411445
12	1	2	3	1	0.575	0.602	788.1277215	80.34167421	0.405416508	0.37615775	0.373846902	0.374889762	53.01794664	31.01167637	0.049	631.0243285	1937.350715	0.041	-9.127262247	8.19824753
12	1	2	4	1	0.58	0.602	788.1277215	80.34167421	0.412497885	0.439769932	0.381288373	0.382575959	50.26675799	45.65376607	0.047	969.8736971	3822.549169	0.04	-8.420199465	8.948540009
12	1	2	3	2	0.586	0.6	787.6392601	80.29188049	0.421076468	0.398575983	0.402962903	0.404371621	53.17778708	29.30657478	0.061	480.4540277	1793.954745	0.006	-9.276397472	8.996384104
12	1	2	4	2	0.575	0.6	787.6392601	80.29188049	0.405416508	0.433052308	0.397342205	0.398523916	50.07802425	29.50634591	0.077	382.3064512	1760.078343	0.007	-8.567208968	9.193170716
12	1	2	3	3	0.579	0.628	787.5038641	80.27807824	0.411076705	0.384240477	0.38786782	0.38910202	53.51550379	28.40787984	0.065	435.858044	2817.456583	0.008	-9.312426042	8.680838147
12	1	2	4	3	0.573	0.628	787.5038641	80.27807824	0.402601124	0.44032812	0.393677509	0.394784821	49.70012827	38.56083838	0.06	641.7879094	3331.544624	0.009	-4.710614799	9.392166758
12	1	1	1	1	0.49	0.221	782.8332045	79.80195159	0.294413621	0.296992475	0.284648869	0.285024583	70.91896159	53.78740638	0.105	511.9005971	4617.430936	0.014	-4.729444593	4.858036985
12	1	1	2	1	0.482	0.212	782.8332045	79.80195159	0.284878593	0.259111005	0.253418909	0.253915415	68.394296	59.13238844	0.099	596.9221881	3677.854916	0.014	-4.82884131	4.453820771
12	1	1	1	2	0.498	0.223	782.9048035	79.80925038	0.304105605	0.312263666	0.293076817	0.293511094	71.53806886	57.3414733	0.103	556.1038701	3055.911424	0.023	-4.928318447	5.069149648
12	1	1	2	2	0.495	0.219	782.9048035	79.80925038	0.300452718	0.28500284	0.283301761	0.283866737	72.16345112	57.97460793	0.08	724.167308	1557.46357	0.017	-4.872199322	4.865927031
12	1	1	1	3	0.498	0.222	782.7608328	79.79457402	0.304105605	0.303042707	0.285949612	0.286417737	69.24546776	58.69835208	0.092	637.2627377	3698.622414	0.011	-4.925099854	4.997090838
12	1	1	2	3	0.476	0.226	782.7608328	79.79457402	0.277830323	0.278107344	0.26116651	0.261652834	68.67765944	53.2630201	0.11	483.7512794	1741.346473	0.02	-4.709703978	4.64255674
12	1	1	3	1	0.564	0.645	781.8116056	79.69780988	0.390053291	0.380613327	0.384180656	0.384539149	54.46443716	36.52195718	0.077	473.6560604	3885.175772	0.063	-8.86994492	8.487409522
12	1	1	4	1	0.562	0.645	781.8116056	79.69780988	0.387291861	0.388670601	0.37469949	0.37535377	51.32195398	38.41661401	0.06	639.5491513	3174.491249	0.01	-7.873053918	9.040842763
12	1	1	3	2	0.562	0.622	782.2212991	79.73957401	0.387291861	0.377825971	0.381187632	0.381853394	55.07384816	31.57553864	0.061	516.385922	2242.299413	0.057	-8.720471114	7.976915896
12	1	1	4	2	0.55	0.622	782.2212991	79.73957401	0.370929281	0.387671683	0.373984925	0.374452307	50.48600622	45.48832929	0.049	928.2027239	6517.717287	0.046	-4.320240646	8.82863566
12	1	1	3	3	0.591	0.643	781.8658228	79.70333678	0.428292728	0.419563194	0.42069553	0.421175157	56.00121487	41.33854533	0.066	625.6154181	9285.684012	0.011	-9.436437867	9.139133248
12	1	1	4	3	0.584	0.643	781.8658228	79.70333678	0.41820713	0.425012828	0.410218522	0.410795776	52.45317673	32.70816638	0.067	487.175993	3740.746775	0.01	-4.876858657	9.45882897
12	2	2	1	1	0.536	0.243	786.4639374	80.1720682	0.352285946	0.353974858	0.329132934	0.329757836	65.44068506	49.34723638	0.07	704.8322242	1825.323997	0.002	-5.599083232	5.845388231
12	2	2	2	1	0.543	0.225	786.4639374	80.1720682	0.361547529	0.355421041	0.335737601	0.33629198	72.58189912	52.54261359	0.068	772.5295793	2257.020482	0.007	-5.589220814	5.794458362
12	2	2	1	2	0.522	0.215	786.8217655	80.20854516	0.334123287	0.341861526	0.316741014	0.317347011	71.68588129	59.53393108	0.074	803.4225184	2320.07699	0.01	-5.175205303	5.324199509
12	2	2	2	2	0.515	0.198	786.8217655	80.20854516	0.32522221	0.31801461	0.310748017	0.311473976	73.10311453	67.39381682	0.075	898.7305096	1650.821614	0.016	-4.85173907	5.090358086
12	2	2	1	3	0.52	0.233	787.0805863	80.23492933	0.33156786	0.343751068	0.309406909	0.310158837	61.36029356	52.21952627	0.097	537.1339836	1453.606315	0.011	-5.389431583	5.550897131
12	2	2	2	3	0.54	0.226	787.0805863	80.23492933	0.357563565	0.346954243	0.33881762	0.339436856	73.59613891	56.8519227	0.08	710.3234274	1414.845142	0.012	-5.601312309	5.610664666
12	2	2	3	1	0.588	0.62	786.9621452	80.22285546	0.423955615	0.402023674	0.403584618	0.404369111	54.07409339	33.2185882	0.062	533.9339946	1905.068065	0.053	-9.604328757	8.833115941
12	2	2	4	1	0.6	0.62	786.9621452	80.22285546	0.4414365	0.454483822	0.413633397	0.414390193	51.82308136	34.91735596	0.053	657.4256891	2432.723179	0.003	-8.968291811	9.591487014
12	2	2	3	2	0.586	0.641	787.4688541	80.27450932	0.421076468	0.385775214	0.383416302	0.38407158	50.56467551	29.32151214	0.05	585.9070382	2127.449939	0.007	-9.973324182	8.848182641
12	2	2	4	2	0.579	0.641	787.4688541	80.27450932	0.411076705	0.458194067	0.386215979	0.3869742	49.80011849	35.23646577	0.057	617.853602	2201.695177	0.007	-7.805151818	9.607886041
12	2	2	3	3	0.591	0.614	787.0525983	80.23207624	0.428292728	0.397587524	0.397151573	0.397908366	53.56995952	27.40300517	0.287	95.15514407	1648.592511	0.007	-9.665623458	8.659229812
12	2	2	4	3	0.58	0.614	787.0525983	80.23207624	0.412497885	0.458835021	0.398312257	0.398883259	50.09830587	33.35012785	0.066	504.594906	2481.925052	0.003	-7.724642906	9.531482571
12	2	1	1	1	0.513	0.265	783.2924584	79.84876789	0.322701117	0.333156791	0.308272071	0.308869033	69.70395216	43.70787543	0.127	343.8123449	1716.119154	0.016	-5.413161875	5.371008791
12	2	1	2	1	0.515	0.224	783.2924584	79.84876789	0.32522221	0.313439979	0.31115603	0.311658117	67.13100077	53.06794472	0.108	490.6845352	6696.408901	0.013	-5.154131177	5.535230451
12	2	1	1	2	0.531	0.206	783.8879614	79.90947341	0.345744103	0.344733767	0.32767072	0.328558363	71.34713497	66.29176459	0.088	752.2930429	2223.641233	0.018	-5.280360164	5.663483525
12	2	1	2	2	0.52	0.197	783.8879614	79.90947341	0.33156786	0.325709866	0.309830266	0.310545578	79.83220435	72.49002843	0.074	978.2116567	3223.522681	0.011	-5.019340058	5.10616449
12	2	1	1	3	0.535	0.212	783.4011726	79.8598502	0.350972673	0.354438803	0.334417232	0.335228127	73.6998158	63.87214585	0.086	741.7864338	3988.236882	0.014	-5.364184956	5.632703945
12	2	1	2	3	0.524	0.213	783.4011726	79.8598502	0.336688523	0.328367228	0.318002635	0.318581608	77.9104704	63.53280136	0.085	746.4621182	3493.244719	0.017	-5.212654556	5.245946277
12	2	1	3	1	0.584	0.583	783.4708061	79.86694865	0.41820713	0.389212414	0.391738646	0.392685297	55.50727298	31.51641627	0.066	476.804357	2686.467978	0.013	-9.149015656	8.585067001
12	2	1	4	1	0.585	0.583	783.4708061	79.86694865	0.419640573	0.472739464	0.417227167	0.418190754	53.32722932	45.07196107	0.066	681.1916305	4348.857768	0.063	-8.168684903	9.468792472
12	2	1	3	2	0.587	0.6	783.5767622	79.87774979	0.422514815	0.410112776	0.412713	0.413672289	55.27296678	39.38481001	0.07	561.6690162	3892.573349	0.066	-9.422230475	9.0597334
12	2	1	4	2	0.586	0.6	783.5767622	79.87774979	0.421076468	0.431295068	0.41192285	0.412739771	52.8215614	48.07433872	0.069	695.2453947	4433.024227	0.065	-8.469191966	9.485141205
12	2	1	3	3	0.586	0.617	783.7783877	79.89830349	0.421076468	0.400867943	0.400390265	0.401287286	54.70657186	30.80178042	0.067	459.3413804	4558.294533	0.013	-9.353994804	8.72158323
12	2	1	4	3	0.587	0.617	783.7783877	79.89830349	0.422514815	0.441725951	0.403532404	0.404303844	52.2988002	46.6082487	0.051	912.3828661	6558.837636	0.048	-8.607431619	9.377307954
12	3	2	1	1	0.496	0.19	787.1284541	80.23980897	0.301667894	0.29617778	0.289408751	0.289922652	71.82887214	63.57318226	0.087	729.3553422	1722.835607	0.006	-4.555418512	4.746030402
12	3	2	2	1	0.485	0.189	787.1284541	80.23980897	0.288435835	0.291315767	0.275543704	0.276100862	76.25272767	63.14097784	0.086	733.9510622	2543.999078	0.011	-4.389637361	4.493710157
12	3	2	1	2	0.5	0.206	787.6473884	80.29270909	0.306553125	0.312690276	0.292576553	0.293062535	69.13728628	56.26762443	0.079	711.24575	1518.195131	0.033	-4.798351875	4.94105362
12	3	2	2	2	0.518	0.183	787.6473884	80.29270909	0.329022243	0.319020213	0.312887694	0.313555965	78.63809884	69.93237697	0.069	1013.115612	3549.512816	0.01	-4.768818805	5.028209589
12	3	2	1	3	0.509	0.192	787.7095336	80.29904418	0.317688361	0.322374256	0.296914888	0.29753024	72.92320383	62.62465577	0.076	822.7632837	2677.615932	0.009	-4.786342053	4.930570999
12	3	2	2	3	0.509	0.194	787.7095336	80.29904418	0.317688361	0.311627649	0.297561357	0.298087379	78.2589602	62.76376079	0.08	784.2808174	3261.68266	0.011	-4.844343413	4.808296093
12	3	2	3	1	0.557	0.589	787.5620786	80.28401262	0.380431202	0.363760646	0.366343937	0.366759774	54.69117916	25.66301724	0.279	91.70266687	2644.984886	0.008	-8.527478667	7.413007671
12	3	2	4	1	0.585	0.589	787.5620786	80.28401262	0.419640573	0.433281856	0.402506517	0.403206821	51.96885078	46.16846965	0.049	940.6376288	3295.301161	0.042	-7.950057204	9.133301054
12	3	2	3	2	0.589	0.601	787.8763491	80.31604933	0.425398867	0.407759033	0.407665611	0.408366447	53.4996389	30.56836112	0.071	430.6648056	2220.851268	0.007	-9.402764506	8.936198187
12	3	2	4	2	0.584	0.601	787.8763491	80.31604933	0.41820713	0.436842562	0.403371309	0.404166421	51.47055794	37.26527917	0.065	572.0573285	1939.338417	0.049	-8.144910116	9.354356164
12	3	2	3	3	0.581	0.608	787.6961825	80.29768317	0.413921518	0.400424101	0.405447909	0.40627187	54.60695809	30.25554293	0.07	431.4018794	2188.60611	0.051	-9.269464622	8.67413347
12	3	2	4	3	0.583	0.608	787.6961825	80.29768317	0.41677614	0.432249797	0.41252661	0.413100731	51.12023465	26.97076571	0.076	354.1493017	1789.839935	0.01	-8.692661314	9.424972299
12	3	1	1	1	0.514	0.221	784.4145969	79.9631586	0.323960438	0.317739342	0.302626126	0.303279514	67.40219061	54.29150219	0.107	506.7859539	3495.484732	0.013	-5.204541375	5.375282891
12	3	1	2	1	0.52	0.205	784.4145969	79.9631586	0.33156786	0.335420522	0.309521316	0.310228163	76.31271736	62.13173775	0.09	690.2414794	3664.437538	0.014	-5.180475733	5.109985963
12	3	1	1	2	0.525	0.219	784.2949434	79.95096113	0.33797482	0.346390972	0.31771383	0.318442677	77.83206052	57.50437437	0.091	631.6289379	1876.27513	0.018	-5.364105598	5.250737429
12	3	1	2	2	0.525	0.223	784.2949434	79.95096113	0.33797482	0.326962125	0.317156935	0.317668812	77.95392511	56.2936322	0.097	579.7806551	1695.539342	0.012	-5.400337783	5.258028329
12	3	1	1	3	0.529	0.206	784.3646036	79.95806229	0.343144532	0.34077247	0.32408036	0.324729469	75.42353176	63.85397362	0.088	725.3262543	2987.19095	0.02	-5.324846475	5.444225642
12	3	1	2	3	0.52	0.205	784.3646036	79.95806229	0.33156786	0.326624268	0.307605063	0.308313813	79.18117489	64.97831302	0.077	842.9711243	2871.380239	0.017	-5.183821974	5.023628637
12	3	1	3	1	0.575	0.588	783.5772352	79.87779801	0.405416508	0.387023728	0.391347314	0.391741382	55.84659623	29.35822041	0.063	464.8628673	4020.266056	0.011	-8.826307043	8.292339412
12	3	1	4	1	0.584	0.588	783.5772352	79.87779801	0.41820713	0.446123417	0.413853615	0.414564288	54.01769545	44.47643886	0.061	727.9603381	3790.540144	0.057	-8.317880337	9.218324657
12	3	1	3	2	0.598	0.623	783.635563	79.88374394	0.438498495	0.415346121	0.419046297	0.419808734	56.39862763	37.01478992	0.053	698.134813	5032.813688	0.05	-9.700820049	9.31821203
12	3	1	4	2	0.593	0.623	783.635563	79.88374394	0.431196399	0.463283949	0.422027895	0.422601946	55.27562766	53.44116073	0.053	1007.390828	6980.519095	0.05	-8.543342504	9.861519224
12	3	1	3	3	0.587	0.644	785.0588474	80.02883344	0.422514815	0.405899797	0.404500357	0.40504952	54.56452682	52.06710907	0.071	732.8080658	7813.933717	0.068	-10.00273712	9.054627852
12	3	1	4	3	0.567	0.644	785.0588474	80.02883344	0.39421383	0.407658889	0.375809979	0.376336647	51.10980077	35.93342395	0.071	505.6293818	2946.93787	0.068	-9.055705835	9.144576266
12	4	2	1	1	0.513	0.214	791.1994937	80.65481041	0.322701117	0.34310129	0.315309928	0.316060924	69.24755953	54.07749368	0.101	535.129794	1566.924519	0.007	-4.967442163	5.190448991
12	4	2	2	1	0.509	0.194	791.1994937	80.65481041	0.317688361	0.281482677	0.295762755	0.296344789	73.341054	62.71392834	0.085	737.3995826	1777.079374	0.018	-4.90760372	4.858371208
12	4	2	1	2	0.53	0.196	791.2527915	80.66024358	0.344443091	0.355360018	0.326212002	0.326807243	71.34611423	60.18404835	0.086	699.1139026	2630.664012	0.014	-5.117112195	5.358392208
12	4	2	2	2	0.526	0.198	791.2527915	80.66024358	0.33926357	0.316493401	0.310430642	0.310831121	79.93323237	61.20326174	0.078	784.3361336	2174.677291	0.007	-5.204843526	4.994568061
12	4	2	1	3	0.486	0.189	791.1100466	80.64569219	0.289626488	0.296545349	0.274714758	0.275282016	74.46227387	60.82482358	0.077	789.5076338	1692.960855	0.035	-4.407361375	4.369726664
12	4	2	2	3	0.496	0.182	791.1100466	80.64569219	0.301667894	0.289475717	0.28317334	0.283793483	78.07867125	67.23806136	0.072	933.1799679	1881.439614	0.012	-4.575584088	4.594687585
12	4	2	3	1	0.578	0.589	791.2025849	80.65512553	0.409657977	0.394891938	0.398173863	0.398999751	53.39126814	27.31270933	0.274	99.49589641	1617.256177	0.008	-9.167500028	8.782166232
12	4	2	4	1	0.59	0.589	791.2025849	80.65512553	0.426844571	0.431685469	0.407628325	0.408160515	52.08695276	31.69432796	0.057	555.4187428	1852.827071	0.019	-8.807526242	9.294615335
12	4	2	3	2	0.593	0.563	791.3222252	80.66732165	0.431196399	0.399267475	0.40170584	0.402412393	54.17585374	33.85918789	0.068	496.3869515	3310.262378	0.009	-9.127271888	8.840255733
12	4	2	4	2	0.581	0.563	791.3222252	80.66732165	0.413921518	0.45005481	0.390692278	0.391265622	52.57272634	30.65727174	0.068	449.981762	1831.596698	0.01	-8.775108301	8.916708867
12	4	2	3	3	0.609	0.595	790.9697935	80.63139479	0.454778918	0.434535299	0.436865076	0.43769675	56.24424741	28.08484221	0.285	98.35139956	2226.055998	0.009	-9.82694902	9.341565228
12	4	2	4	3	0.599	0.595	790.9697935	80.63139479	0.439966271	0.466920285	0.430871495	0.431696028	52.91870562	39.06071584	0.076	513.1473861	2621.807555	0.006	-8.780161433	9.744017885
12	4	1	1	1	0.527	0.22	785.5292672	80.07678799	0.340554771	0.345162321	0.317020275	0.318512247	69.43221028	55.08113038	0.102	539.0463219	1678.014358	0.033	-5.333998329	5.531757104
12	4	1	2	1	0.537	0.201	785.5292672	80.07678799	0.353601672	0.341826033	0.327999841	0.329532958	78.79127939	62.49988449	0.093	671.7262114	4050.36226	0.012	-5.341823286	5.443847359
12	4	1	1	2	0.515	0.195	785.6313191	80.08719116	0.32522221	0.321991956	0.30327333	0.304735047	76.45466377	69.02502036	0.087	792.5600477	4325.785372	0.015	-4.911957779	5.010402458
12	4	1	2	2	0.505	0.203	785.6313191	80.08719116	0.312714843	0.307725869	0.288068025	0.289404262	77.90118182	64.28843271	0.089	721.5043703	2663.097518	0.012	-4.865127042	4.776234031
12	4	1	1	3	0.486	0.229	785.7978881	80.10417119	0.289626488	0.292957409	0.27205814	0.273347325	73.80132702	50.70197893	0.11	459.8341861	1463.968708	0.019	-4.806654406	4.4973298
12	4	1	2	3	0.518	0.192	785.7978881	80.10417119	0.329022243	0.311901225	0.301648338	0.303032577	74.61915884	66.20866207	0.085	778.4569285	2114.371792	0.016	-5.072186648	5.109415777
12	4	1	3	1	0.574	0.585	785.5777015	80.08172539	0.40400759	0.383162457	0.385397675	0.387053854	58.15844744	31.23309329	0.081	384.7288871	3868.298273	0.011	-8.944992566	7.994130033
12	4	1	4	1	0.596	0.585	785.5777015	80.08172539	0.435570299	0.447053193	0.412191425	0.414086954	54.20275327	48.79178091	0.052	936.1878518	5410.722583	0.043	-8.835030336	9.302949073
12	4	1	3	2	0.595	0.642	785.3601199	80.05954514	0.43410988	0.411720363	0.415202148	0.417071507	56.12755166	28.44895004	0.065	436.7595291	1910.827744	0.06	-9.711200242	9.101541529
12	4	1	4	2	0.584	0.642	785.3601199	80.05954514	0.41820713	0.44328651	0.408821581	0.410621841	54.73783286	45.76156402	0.058	787.7778699	5859.888402	0.054	-8.201824938	9.843746093
12	4	1	3	3	0.597	0.609	785.3742172	80.06098221	0.437033171	0.41617348	0.419148732	0.420963381	56.03941819	33.60863089	0.06	558.338974	3161.465086	0.056	-9.648373716	9.037331812
12	4	1	4	3	0.587	0.609	785.3742172	80.06098221	0.422514815	0.452959525	0.419987455	0.421857	53.34488164	52.86732542	0.07	754.6675909	5133.336972	0.014	-7.804992461	9.706450395
12	5	2	1	1	0.538	0.23	786.1734377	80.14245468	0.354919851	0.374296775	0.34074909	0.341359454	69.88261597	54.74214656	0.078	701.8143932	1506.442503	0.021	-5.542944136	5.708118027
12	5	2	2	1	0.539	0.281	786.1734377	80.14245468	0.356240482	0.337508823	0.344073503	0.344519878	75.29010184	46.15406422	0.076	606.9800159	2047.479088	0.006	-5.886111447	5.669422109
12	5	2	1	2	0.501	0.207	786.9002732	80.21654823	0.307780564	0.308584183	0.296269955	0.296806961	68.82211323	60.64771057	0.079	767.053446	1194.142632	0.031	-4.839697196	4.954378309
12	5	2	2	2	0.502	0.211	786.9002732	80.21654823	0.309010455	0.300405746	0.291583523	0.292174741	74.84613106	60.76302344	0.078	778.4920954	1156.868527	0.042	-4.890360068	4.784524504
12	5	2	1	3	0.516	0.207	785.4823584	80.07200612	0.326486435	0.340182002	0.316535342	0.316967346	74.70438971	65.0073634	0.075	866.4984185	1213.90739	0.061	-4.986669877	5.136761914
12	5	2	2	3	0.507	0.2	785.4823584	80.07200612	0.315196697	0.293913734	0.298429922	0.298851924	75.22029485	64.10392656	0.077	830.9987908	1724.572753	0.007	-4.822055746	4.940532711
12	5	2	3	1	0.582	0.62	785.8466156	80.10913846	0.415347603	0.398949007	0.39907564	0.399613834	54.18286992	33.47670505	0.063	531.4991189	1809.156892	0.056	-9.540176602	8.648657572
12	5	2	4	1	0.579	0.62	785.8466156	80.10913846	0.411076705	0.423904856	0.39282212	0.393255779	49.57657706	37.29175045	0.045	827.643126	2341.680407	0.037	-4.97228995	9.559187023
12	5	2	3	2	0.586	0.61	786.0588608	80.13077472	0.421076468	0.394763104	0.395518805	0.395970617	53.44854005	31.95725998	0.055	580.3127357	1763.741839	0.049	-9.528278788	8.775247934
12	5	2	4	2	0.582	0.61	786.0588608	80.13077472	0.415347603	0.461145542	0.408574523	0.409045622	51.29788022	37.43081245	0.071	527.0873225	1815.407383	0.006	-7.590216731	9.5626543
12	5	2	3	3	0.587	0.615	785.861539	80.11065975	0.422514815	0.400609376	0.400791028	0.401427297	54.12285254	31.16039748	0.058	536.3400059	2336.143537	0.01	-9.603905807	8.755386687
12	5	2	4	3	0.575	0.615	785.861539	80.11065975	0.405416508	0.441617883	0.399662222	0.400055256	49.30405475	38.82304814	0.062	625.3728582	1682.672449	0.01	-8.121035585	9.572805385
12	5	1	1	1	0.526	0.215	783.4762992	79.86750861	0.33926357	0.337151433	0.321676393	0.322523567	76.41783582	58.29629697	0.071	820.3639211	2305.443142	0.014	-5.193410809	5.392065211
12	5	1	2	1	0.514	0.214	783.4762992	79.86750861	0.323960438	0.327670319	0.311527682	0.312471712	76.5371297	63.03689808	0.096	655.9470187	3067.830765	0.015	-5.039979648	5.240515124
12	5	1	1	2	0.508	0.219	784.0976532	79.93084938	0.316441303	0.314979625	0.296963096	0.297820357	73.35858967	57.30716032	0.084	682.0002235	3131.706993	0.013	-5.031589956	5.078793038
12	5	1	2	2	0.501	0.221	784.0976532	79.93084938	0.307780564	0.310303625	0.292608022	0.29365892	72.31497701	59.49179868	0.098	606.7234208	3583.472492	0.014	-4.959852397	4.977453226
12	5	1	1	3	0.51	0.226	783.4648434	79.86634081	0.318937871	0.316623707	0.302254394	0.302874237	72.20621044	58.13375138	0.09	645.148709	1235.439097	0.023	-5.198676237	5.205134383
12	5	1	2	3	0.525	0.219	783.4648434	79.86634081	0.33797482	0.335934059	0.318716684	0.319601916	77.16037183	67.12627555	0.083	808.2917103	2798.300232	0.014	-5.301600864	5.355392345
12	5	1	3	1	0.575	0.643	783.2647635	79.84594468	0.405416508	0.38988692	0.393190269	0.394111661	54.03484342	31.20221083	0.079	394.0547139	2399.495689	0.012	-9.268455169	8.841094692
12	5	1	4	1	0.566	0.643	783.2647635	79.84594468	0.392824532	0.412911815	0.387761909	0.388793737	51.10159213	60.67922447	0.054	1123.587294	8156.957785	0.045	-7.326568143	9.3223043
12	5	1	3	2	0.579	0.644	783.3112592	79.85068444	0.411076705	0.400344606	0.400792168	0.401532218	54.46919423	34.36551633	0.066	519.2646332	3974.292797	0.012	-9.443445517	8.914207908
12	5	1	4	2	0.581	0.644	783.3112592	79.85068444	0.413921518	0.417724754	0.399432112	0.400403519	51.89323022	47.97153621	0.052	922.0550993	4614.237218	0.048	-5.105453081	9.328246722
12	5	1	3	3	0.586	0.628	783.4464624	79.86446704	0.421076468	0.406462108	0.407767085	0.408683911	55.33797467	28.16634335	0.078	359.6461578	1744.204966	0.012	-9.571472305	8.961483373
12	5	1	4	3	0.58	0.628	783.4464624	79.86446704	0.412497885	0.426071624	0.401345009	0.402312477	52.16056348	34.40816801	0.073	469.9005397	2747.154124	0.013	-5.012121877	9.619826836
13	1	2	1	1	0.449	0.196	915.1618987	93.29152764	0.247205666	0.251169387	0.239122504	0.239566296	70.3892883	67.07254301	0.086	779.3137697	1438.715855	0.068	-4.076896678	3.967551924
13	1	2	2	1	0.467	0.2	915.1618987	93.29152764	0.267423458	0.254313684	0.251541977	0.251994475	70.25859806	60.24062572	0.091	662.0296591	1681.610367	0.018	-4.270240296	4.175881291
13	1	2	1	2	0.454	0.189	915.1379081	93.28908204	0.252742016	0.247502415	0.2450971	0.24559303	71.08364216	64.49146962	0.084	767.5424795	1198.318148	0.043	-4.013577756	4.02463629
13	1	2	2	2	0.485	0.188	915.1379081	93.28908204	0.288435835	0.290697906	0.278569057	0.279148126	76.82564036	72.00242358	0.081	888.4768011	1715.42046	0.018	-4.442043181	4.45683566
13	1	2	1	3	0.486	0.18	915.24998	93.30050664	0.289626488	0.304981236	0.271580983	0.271985058	74.47930024	71.19843438	0.08	889.6280737	2848.966309	0.017	-4.390573532	4.422681787
13	1	2	2	3	0.478	0.19	915.24998	93.30050664	0.280169937	0.263469863	0.26157865	0.261952339	73.88390248	66.9923479	0.079	847.239216	1900.311224	0.016	-4.364970975	4.265512253
13	1	2	3	1	0.503	0.735	914.9575931	93.27070074	0.310242798	0.522310635	0.312389591	0.312788114	45.62418906	21.74284083	0.078	278.625162	1827.583567	0.008	-8.254587977	8.537775531
13	1	2	4	1	0.513	0.735	914.9575931	93.27070074	0.322701117	0.161745161	0.325831596	0.326221962	44.33136194	51.22348135	0.07	730.9890094	1996.446885	0.063	-5.190544731	8.78950487
13	1	2	3	2	0.528	0.719	915.1673284	93.29208115	0.341848426	0.35705712	0.334706538	0.335093389	45.89472706	23.42503215	0.091	257.3025	1670.881366	0.007	-8.752100036	8.759898002
13	1	2	4	2	0.525	0.719	915.1673284	93.29208115	0.33797482	0.327172679	0.33602808	0.336527775	44.49397315	49.84667447	0.071	700.8580604	1718.47383	0.006	-4.158562479	8.94584028
13	1	2	3	3	0.529	0.774	914.6307038	93.23737768	0.343144532	0.348470522	0.334147038	0.334491808	44.95226731	27.41786678	0.094	291.4866064	1887.76223	0.007	-8.975187637	8.874997599
13	1	2	4	3	0.513	0.774	914.6307038	93.23737768	0.322701117	0.324658496	0.321787417	0.322117474	43.56446476	43.86137944	0.077	568.7410285	1432.150961	0.007	-5.484484418	8.992678705
13	1	1	1	1	0.462	0.216	911.410028	92.90906225	0.261727701	0.266185018	0.261405992	0.262090067	73.61820783	60.95207359	0.081	751.7027759	1612.221632	0.04	-4.363786559	4.374282531
13	1	1	2	1	0.475	0.213	911.410028	92.90906225	0.276664195	0.25903647	0.265477823	0.266271395	74.08026383	66.7871341	0.09	741.6403679	1625.24512	0.027	-4.567628537	4.530946279
13	1	1	1	2	0.49	0.195	911.5991606	92.92834241	0.294413621	0.314408097	0.273448028	0.274100998	74.09838077	67.98388776	0.088	771.8153673	3978.872219	0.017	-4.561651423	4.600291108
13	1	1	2	2	0.464	0.213	911.5991606	92.92834241	0.263998646	0.245204169	0.245460564	0.246072498	69.72384657	59.94597402	0.094	637.3991537	1099.556899	0.026	-4.478612615	4.265092235
13	1	1	1	3	0.444	0.203	909.0187176	92.66529227	0.241730627	0.239649505	0.247788732	0.248419895	70.82221562	58.8509448	0.093	632.2349515	3595.520953	0.028	-3.762304149	4.161880709
13	1	1	2	3	0.458	0.229	909.0187176	92.66529227	0.257215239	0.259018045	0.265198008	0.265812716	75.26294245	54.92908807	0.077	712.9541415	1412.179218	0.067	-4.113782789	4.554773495
13	1	1	3	1	0.5	0.664	910.6531379	92.83190494	0.306553125	0.351550958	0.309727004	0.310176589	46.18966289	39.24685163	0.088	445.6074766	3374.594114	0.079	-7.93076129	8.15752947
13	1	1	4	1	0.515	0.664	910.6531379	92.83190494	0.32522221	0.274569922	0.3215678	0.32217311	47.25378871	67.37188044	0.068	989.8314727	6281.353382	0.064	-5.611778792	8.390392811
13	1	1	3	2	0.519	0.744	909.4777937	92.71209045	0.330293825	0.348275472	0.342558175	0.34296758	47.66393598	38.94551382	0.089	436.9222755	4827.741429	0.086	-8.467176228	9.293495482
13	1	1	4	2	0.509	0.744	909.4777937	92.71209045	0.317688361	0.311397759	0.342427825	0.343057667	47.39886002	49.66418056	0.077	644.5369029	4270.64041	0.073	-5.402053829	9.3180196
13	1	1	3	3	0.519	0.7	910.5324184	92.8195988	0.330293825	0.324677721	0.321928938	0.322399328	46.70659996	24.85660388	0.105	236.2452624	1131.442081	0.008	-8.527064585	8.533236487
13	1	1	4	3	0.507	0.7	910.5324184	92.8195988	0.315196697	0.333022179	0.319919233	0.320365434	44.97966575	48.6971508	0.087	559.3138521	2355.752479	0.083	-5.719910691	8.634266521
13	2	2	1	1	0.47	0.205	913.9042125	93.16331922	0.270870341	0.272732252	0.280246859	0.28075936	70.1913076	58.23837155	0.1	582.2044605	1214.963152	0.009	-4.198363282	4.676360699
13	2	2	2	1	0.469	0.212	913.9042125	93.16331922	0.269718928	0.2515723	0.263930227	0.264386528	73.58457101	60.68600869	0.085	713.8242374	1184.801067	0.026	-4.337569014	4.392329033
13	2	2	1	2	0.474	0.193	915.1615142	93.29148845	0.27550052	0.26864272	0.259027185	0.259601354	67.39428631	65.09447004	0.08	812.6438034	1466.80048	0.015	-4.292395696	4.349006655
13	2	2	2	2	0.457	0.224	915.1615142	93.29148845	0.256093254	0.263163829	0.242438975	0.242909254	70.51981429	49.41286795	0.107	461.0621857	1360.25271	0.007	-4.355547736	4.193724739
13	2	2	1	3	0.467	0.197	915.1717122	93.29252803	0.267423458	0.285308498	0.262126992	0.262723024	72.58812277	68.06343589	0.081	839.8711597	1800.894493	0.037	-4.307420208	4.320476341
13	2	2	2	3	0.462	0.21	915.1717122	93.29252803	0.261727701	0.241797806	0.25564303	0.256235091	70.26007584	58.2072339	0.088	660.9171996	1111.557401	0.03	-4.355327166	4.238009665
13	2	2	3	1	0.514	0.687	915.6828125	93.34462955	0.323960438	0.324801229	0.311319334	0.311908598	44.09732973	27.35540344	0.083	328.322139	1485.24881	0.006	-8.303205369	8.093336675
13	2	2	4	1	0.503	0.687	915.6828125	93.34462955	0.310242798	0.310104832	0.300595848	0.301170808	42.59459534	48.45377845	0.071	682.5924355	1950.513928	0.003	-5.407919638	8.119674676
13	2	2	3	2	0.506	0.712	915.4829647	93.32425708	0.313954544	0.333066458	0.311107039	0.311690709	45.00660574	30.89239701	0.088	350.3973051	1631.087187	0.077	-8.037731735	8.388476055
13	2	2	4	2	0.491	0.712	915.4829647	93.32425708	0.295616536	0.277273204	0.294030681	0.294617461	43.70587306	50.41733143	0.071	709.2565978	1884.076075	0.056	-5.040869531	8.002432084
13	2	2	3	3	0.496	0.759	915.0870286	93.28389539	0.301667894	0.34520649	0.304063089	0.304578447	43.3791738	23.29919855	0.108	215.6777349	1040.586905	0.016	-8.213814608	8.42003057
13	2	2	4	3	0.483	0.759	915.0870286	93.28389539	0.286061888	0.243367449	0.286599016	0.287163627	41.81145656	39.96424018	0.075	532.0303838	1154.754522	0.02	-5.117067653	8.216568067
13	2	1	1	1	0.48	0.21	908.471502	92.60950916	0.28251936	0.215649116	0.278665145	0.278420201	74.23554988	65.84917743	0.094	700.3841682	2200.853906	0.032	-4.603675142	4.678302951
13	2	1	2	1	0.447	0.225	908.471502	92.60950916	0.245008293	0.303585913	0.229156594	0.228962105	69.24207802	55.04845071	0.101	544.398044	1023.976921	0.028	-4.431349739	4.133076548
13	2	1	1	2	0.476	0.226	908.6203212	92.62467978	0.277830323	0.234502097	0.273121021	0.27288741	69.22292155	63.29500965	0.099	638.3020745	1673.42009	0.038	-4.796413881	5.032120104
13	2	1	2	2	0.456	0.242	908.6203212	92.62467978	0.254973722	0.304869724	0.253453041	0.253325185	69.91817493	54.05449187	0.121	446.1692185	1082.75678	0.045	-4.674493243	4.50442159
13	2	1	1	3	0.482	0.234	908.4546169	92.6077879	0.284878593	0.308373829	0.281423372	0.281214176	69.14577693	58.91945077	0.113	520.8453563	1251.838562	0.036	-4.896794854	4.938949318
13	2	1	2	3	0.47	0.222	908.4546169	92.6077879	0.270870341	0.234341941	0.250992446	0.250819975	69.63631744	64.14946448	0.09	711.9919555	1594.142386	0.086	-4.669908703	4.578028925
13	2	1	3	1	0.516	0.716	906.9953118	92.45902645	0.326486435	0.450168136	0.327180477	0.326592306	46.17710127	31.63217386	0.105	300.7880625	1412.625733	0.098	-8.456266891	8.981894021
13	2	1	4	1	0.499	0.716	906.9953118	92.45902645	0.305328139	0.216550657	0.317343983	0.31704353	44.97324312	56.49983782	0.085	664.0983007	3861.169793	0.072	-5.310271528	8.697438719
13	2	1	3	2	0.495	0.743	907.9090939	92.55217733	0.300452718	0.306115279	0.29960418	0.29917783	45.38457948	34.37822958	0.081	423.7129443	2769.572877	0.075	-8.018810751	8.127810203
13	2	1	4	2	0.494	0.743	907.9090939	92.55217733	0.299239994	0.299182153	0.301770889	0.301317363	45.49727361	58.93670098	0.087	677.6829708	5036.51036	0.083	-5.631921042	8.126351574
13	2	1	3	3	0.509	0.795	907.7197165	92.5328722	0.317688361	0.354448392	0.316891497	0.316475736	45.57220173	25.0431003	0.106	235.9956842	966.6834917	0.006	-8.806049985	9.029832159
13	2	1	4	3	0.492	0.795	907.7197165	92.5328722	0.296821903	0.274157386	0.305382964	0.30501465	43.90630342	53.11355719	0.087	610.3491114	3555.925502	0.082	-3.94911423	8.923640243
13	3	2	1	1	0.458	0.207	913.985305	93.17158578	0.257215239	0.25741432	0.253829736	0.254180491	67.91434941	62.82687958	0.088	713.0685468	1341.181423	0.07	-4.245160715	4.281617308
13	3	2	2	1	0.482	0.193	913.985305	93.17158578	0.284878593	0.271616961	0.269483968	0.269870239	72.39167875	71.71564103	0.077	931.2228161	1730.999839	0.062	-4.461307808	4.491782926
13	3	2	1	2	0.456	0.217	913.0350606	93.07471794	0.254973722	0.244398377	0.255755876	0.2560973	69.18858965	57.24626534	0.095	602.9066718	1069.463354	0.033	-4.235480663	4.366917754
13	3	2	2	2	0.481	0.214	913.0350606	93.07471794	0.28369775	0.29206467	0.282595773	0.282953151	72.53840625	64.75227788	0.086	752.2038674	1305.187947	0.075	-4.533352747	4.733113372
13	3	2	1	3	0.474	0.2	913.143984	93.08582159	0.27550052	0.272390796	0.27827918	0.278666575	72.755921	67.68914849	0.09	751.8032395	1143.353501	0.034	-4.319404863	4.634028722
13	3	2	2	3	0.47	0.214	913.143984	93.08582159	0.270870341	0.273058851	0.273501137	0.273813188	74.43260835	60.20970653	0.088	683.8618366	1215.86723	0.04	-4.370960351	4.523932872
13	3	2	3	1	0.519	0.73	913.4990965	93.12202172	0.330293825	0.340247973	0.326134861	0.326340672	45.00463881	23.96200124	0.078	306.1712098	1418.568858	0.007	-8.554146411	8.379055297
13	3	2	4	1	0.503	0.73	913.4990965	93.12202172	0.310242798	0.31096952	0.317109452	0.317438139	42.83791931	45.48097133	0.073	622.3356153	1836.407724	0.062	-3.821770278	8.681648702
13	3	2	3	2	0.509	0.709	914.0876682	93.18202068	0.317688361	0.327766053	0.311607924	0.311898307	44.34096223	22.63151179	0.093	242.8326221	1265.480177	0.002	-8.220451603	8.462957719
13	3	2	4	2	0.504	0.709	914.0876682	93.18202068	0.311477594	0.310107856	0.314836677	0.315181592	43.13125208	49.25896613	0.08	615.773296	1446.845636	0.074	-5.266481051	8.30288983
13	3	2	3	3	0.517	0.711	913.7434843	93.1469346	0.327753113	0.325735919	0.312841601	0.313137774	43.41141292	28.95522018	0.083	348.0212051	1623.885967	0.073	-8.526528263	8.815018122
13	3	2	4	3	0.509	0.711	913.7434843	93.1469346	0.317688361	0.333086999	0.31663496	0.31692841	42.94155013	43.90493383	0.079	554.8209787	1304.283394	0.007	-5.431051629	8.750550131
13	3	1	1	1	0.473	0.226	909.8760917	92.75269292	0.274339296	0.240088732	0.283178256	0.283755853	74.12642034	59.4536916	0.098	605.8947248	1538.823246	0.032	-4.462425695	4.853354739
13	3	1	2	1	0.488	0.216	909.8760917	92.75269292	0.29201515	0.322750549	0.296511383	0.297272839	77.36991399	62.11571674	0.098	632.9669351	2359.823668	0.028	-4.542691055	5.075522528
13	3	1	1	2	0.483	0.219	911.4003729	92.90807802	0.286061888	0.282950093	0.277040475	0.277659468	74.48984807	64.33940006	0.093	691.6791523	1836.654074	0.029	-4.73015214	4.863992365
13	3	1	2	2	0.471	0.222	911.4003729	92.90807802	0.272024207	0.273967903	0.263994896	0.264599013	73.76731281	61.86598757	0.1	618.0474424	1683.814834	0.031	-4.592533172	4.660153436
13	3	1	1	3	0.452	0.211	912.4163383	93.01164544	0.250520119	0.253564066	0.237211725	0.237660232	70.32893241	70.28894037	0.094	747.1450608	1567.653161	0.087	-4.444759507	4.345647413
13	3	1	2	3	0.449	0.223	912.4163383	93.01164544	0.247205666	0.241553322	0.232650315	0.23313764	69.74771954	54.39168371	0.111	489.5909264	882.2551156	0.023	-4.394862513	4.104063631
13	3	1	3	1	0.507	0.736	911.563944	92.92475244	0.315196697	0.322698231	0.31279374	0.313354768	46.88231382	21.79505403	0.09	241.431905	950.5540524	0.009	-8.639589055	8.249826925
13	3	1	4	1	0.505	0.736	911.563944	92.92475244	0.312714843	0.308431369	0.314896625	0.315566039	44.34282327	62.50982486	0.083	752.430281	5821.053979	0.079	-5.53699786	8.628568918
13	3	1	3	2	0.515	0.717	910.781983	92.8450394	0.32522221	0.343659816	0.322976725	0.323543092	46.55097166	32.51320716	0.084	386.2439347	2674.779413	0.079	-8.55212092	8.646736029
13	3	1	4	2	0.495	0.717	910.781983	92.8450394	0.300452718	0.291986695	0.309075362	0.309751361	43.88624453	53.03611299	0.088	602.304906	3995.259223	0.084	-5.600486338	8.593995758
13	3	1	3	3	0.51	0.711	910.4520559	92.81140666	0.318937871	0.31928514	0.314826478	0.315290285	46.69511454	35.26053658	0.096	367.058196	2910.525869	0.092	-8.44821838	8.469125303
13	3	1	4	3	0.502	0.711	910.4520559	92.81140666	0.309010455	0.317673652	0.315510908	0.315956926	44.57109954	51.35327835	0.088	582.6514918	3126.232114	0.081	-6.032072105	8.677643895
13	4	2	1	1	0.47	0.213	914.7290566	93.24740375	0.270870341	0.24772528	0.267760934	0.268326837	69.92460976	61.79517893	0.082	753.7802228	1859.998166	0.067	-4.440921744	4.5397833
13	4	2	2	1	0.469	0.229	914.7290566	93.24740375	0.269718928	0.293647643	0.268086292	0.268611065	70.10423675	57.1912974	0.086	664.2668889	1627.927362	0.069	-4.573732233	4.529373634
13	4	2	1	2	0.446	0.208	914.8571286	93.2604594	0.243913286	0.248489075	0.231241398	0.231672591	66.01667174	60.12065602	0.085	706.2346157	1054.03727	0.037	-4.072079275	3.992275575
13	4	2	2	2	0.449	0.214	914.8571286	93.2604594	0.247205666	0.240032359	0.233284467	0.233752906	65.55329356	59.90566673	0.09	664.8798472	1125.450171	0.028	-4.244192078	4.134411809
13	4	2	1	3	0.458	0.2	915.0685876	93.28201552	0.257215239	0.259629437	0.246643194	0.247279895	67.19860267	61.56384988	0.09	683.0815337	1557.213351	0.026	-4.177965631	4.170181284
13	4	2	2	3	0.452	0.212	915.0685876	93.28201552	0.250520119	0.247147351	0.241222266	0.241832465	69.53097441	61.90475161	0.088	702.5250707	1172.787695	0.077	-4.258588284	4.146820504
13	4	2	3	1	0.497	0.725	914.8115856	93.25581675	0.302885523	0.33849762	0.294858675	0.295446512	44.30543684	23.74404168	0.09	263.6141788	1283.029887	0.006	-8.274915287	7.968631253
13	4	2	4	1	0.502	0.725	914.8115856	93.25581675	0.309010455	0.280581865	0.308422227	0.308999995	43.07712213	54.39649961	0.066	824.2056353	2517.376483	0.054	-3.905297473	8.411711656
13	4	2	3	2	0.501	0.692	914.4692067	93.22091467	0.307780564	0.40175468	0.306760842	0.30747818	44.79307176	28.92494683	0.095	303.470413	1722.360273	0.079	-7.695382242	8.017010082
13	4	2	4	2	0.482	0.692	914.4692067	93.22091467	0.284878593	0.213803897	0.294288045	0.294905279	43.2056161	49.71051846	0.073	680.3253129	1958.144271	0.064	-4.762309992	7.857847565
13	4	2	3	3	0.501	0.708	913.9186542	93.1647914	0.307780564	0.319267416	0.304502211	0.305141918	44.92006107	27.12805945	0.092	294.0080178	1540.388787	0.008	-7.794629875	7.939728184
13	4	2	4	3	0.48	0.708	913.9186542	93.1647914	0.28251936	0.281436912	0.291480747	0.292194502	42.14488343	54.37279388	0.073	744.2843465	2609.676857	0.064	-4.603747005	8.100332243
13	4	1	1	1	0.468	0.224	909.7288741	92.73768556	0.268569967	0.273144908	0.266809628	0.266989415	70.10463466	70.99842917	0.098	724.1139635	2150.68986	0.031	-4.619943168	4.676367024
13	4	1	2	1	0.453	0.222	909.7288741	92.73768556	0.251629841	0.237598094	0.240414873	0.240553171	66.94382465	60.46765094	0.097	622.6908388	2280.626249	0.033	-4.452402283	4.341872571
13	4	1	1	2	0.482	0.214	907.6008594	92.52075593	0.284878593	0.294529862	0.298415727	0.298653757	75.28519403	63.45203237	0.102	621.3327582	1889.954295	0.03	-4.42255847	4.989649558
13	4	1	2	2	0.468	0.217	907.6008594	92.52075593	0.268569967	0.251425035	0.273829986	0.274037652	76.93808201	65.19002076	0.093	700.4937909	1299.708361	0.028	-4.314528056	4.743228762
13	4	1	1	3	0.463	0.222	910.0439574	92.76980513	0.262861947	0.271804698	0.249681835	0.24996305	69.52695594	64.26541472	0.094	682.6356769	1831.953832	0.029	-4.585828659	4.469257075
13	4	1	2	3	0.461	0.214	910.0439574	92.76980513	0.260595907	0.245691782	0.241989761	0.242224807	66.7870488	68.57489882	0.089	769.8104835	1663.687875	0.081	-4.529042855	4.370873511
13	4	1	3	1	0.498	0.764	908.9536785	92.6586622	0.304105605	0.322995829	0.305939125	0.306108212	46.31456884	33.38910715	0.093	358.4493891	1695.470194	0.088	-8.409612991	8.360279527
13	4	1	4	1	0.497	0.764	908.9536785	92.6586622	0.302885523	0.292372839	0.31294233	0.313142635	44.36382123	50.10562305	0.074	675.8283561	3804.825061	0.069	-5.151819375	8.795606699
13	4	1	3	2	0.497	0.731	909.6726382	92.73195289	0.302885523	0.324170584	0.295357165	0.295508147	43.97419003	21.36577456	0.362	58.89308429	703.4252808	0.014	-8.478576019	8.270238195
13	4	1	4	2	0.489	0.731	909.6726382	92.73195289	0.293213159	0.277810386	0.29058197	0.29079588	42.41721129	55.01339982	0.083	662.4027824	4172.563911	0.078	-5.597238751	8.233782181
13	4	1	3	3	0.492	0.762	908.3557562	92.59771004	0.296821903	0.321187245	0.301941177	0.302127784	44.68080386	28.32057077	0.088	321.3693748	2018.840422	0.083	-8.321406819	8.672091807
13	4	1	4	3	0.494	0.762	908.3557562	92.59771004	0.299239994	0.27271738	0.301636001	0.301910829	43.79547498	64.01151818	0.07	914.4224899	5145.699605	0.065	-5.175674074	8.552849968
13	5	2	1	1	0.458	0.191	913.4325203	93.11523495	0.257215239	0.253751505	0.250757229	0.250943075	68.87198156	70.18636642	0.083	845.167301	1242.116825	0.026	-4.093218044	4.1818616
13	5	2	2	1	0.45	0.195	913.4325203	93.11523495	0.248308031	0.24403138	0.234875522	0.234915902	68.6161353	67.52901395	0.088	766.7918148	1359.498261	0.03	-4.110642877	3.998607746
13	5	2	1	2	0.47	0.209	913.1225916	93.08364085	0.270870341	0.281432349	0.27136467	0.272119781	70.71049591	63.4304798	0.09	704.4823041	1106.639137	0.039	-4.409014003	4.529614215
13	5	2	2	2	0.465	0.204	913.1225916	93.08364085	0.265137798	0.243587748	0.255345907	0.255783848	70.25030028	62.40731397	0.084	742.2433594	1187.748986	0.008	-4.291383399	4.33071927
13	5	2	1	3	0.458	0.197	912.546429	93.02490688	0.257215239	0.279892536	0.252219072	0.252257906	68.22156645	64.8542439	0.086	753.4278774	1412.524929	0.034	-4.188235436	4.325706856
13	5	2	2	3	0.467	0.197	912.546429	93.02490688	0.267423458	0.23382434	0.250437139	0.250386635	70.11889358	64.41221175	0.082	785.1896612	1948.510416	0.011	-4.237746656	4.170780434
13	5	2	3	1	0.504	0.715	912.4236243	93.01238817	0.311477594	0.329887664	0.299385796	0.299342271	45.95647769	29.2740575	0.082	356.3792262	1527.860996	0.002	-8.288080447	7.986700351
13	5	2	4	1	0.486	0.715	912.4236243	93.01238817	0.289626488	0.291117302	0.296605593	0.296630734	41.38447227	47.12920597	0.081	581.6641887	1724.393956	0.072	-3.572164916	8.3825107
13	5	2	3	2	0.515	0.71	912.3950305	93.00947333	0.32522221	0.348986597	0.310949766	0.311060562	43.72735922	27.78953484	0.09	308.2768415	1111.822229	0.003	-8.499688639	8.618905843
13	5	2	4	2	0.497	0.71	912.3950305	93.00947333	0.302885523	0.296179823	0.304646995	0.3047776	41.6315468	49.16552945	0.067	732.8975799	1698.536658	0.053	-4.975095995	8.570050327
13	5	2	3	3	0.507	0.713	912.3756559	93.00749829	0.315196697	0.31366928	0.310814257	0.310834293	44.15165667	22.657313	0.088	257.1566857	1108.620293	0.003	-8.237844601	8.2769064
13	5	2	4	3	0.489	0.713	912.3756559	93.00749829	0.293213159	0.307862922	0.301795802	0.301699476	41.7380842	49.81265044	0.069	720.4359139	1583.205685	0.06	-4.760819223	8.475744325
13	5	1	1	1	0.484	0.223	908.8613058	92.64924573	0.287247635	0.30373466	0.284478991	0.284571465	73.86704683	62.27487288	0.1	621.8517976	1457.324331	0.038	-4.856847152	4.758491576
13	5	1	2	1	0.492	0.223	908.8613058	92.64924573	0.296821903	0.269867312	0.282820232	0.282964629	75.9096829	68.66866481	0.094	730.2329488	1476.644509	0.03	-5.035931716	4.845613211
13	5	1	1	2	0.457	0.211	908.7818654	92.64114758	0.256093254	0.269591627	0.251140232	0.251342501	72.20248727	68.31294911	0.098	695.9980841	2077.69447	0.038	-4.395601629	4.298248602
13	5	1	2	2	0.488	0.225	908.7818654	92.64114758	0.29201515	0.269430904	0.278340358	0.278491641	75.53992138	59.97799191	0.091	659.2506446	1419.239759	0.021	-4.853546192	4.666263353
13	5	1	1	3	0.489	0.216	907.7115906	92.53204386	0.293213159	0.296046727	0.286450861	0.286615331	70.27349069	68.76590784	0.096	715.7914499	2014.869576	0.031	-4.795954024	5.108305374
13	5	1	2	3	0.458	0.218	907.7115906	92.53204386	0.257215239	0.254322857	0.250657876	0.250854311	70.82338957	63.62531027	0.103	617.2167794	1399.947463	0.032	-4.430287018	4.495167116
13	5	1	3	1	0.497	0.711	908.1674151	92.57851056	0.302885523	0.303084811	0.289273404	0.289397729	44.89531825	21.68807845	0.336	64.36525334	1251.802382	0.007	-8.372165126	8.532335839
13	5	1	4	1	0.501	0.711	908.1674151	92.57851056	0.307780564	0.323992702	0.309897586	0.310786267	44.24619254	73.12593343	0.073	1000.847667	7597.767514	0.068	-3.883899799	8.628443151
13	5	1	3	2	0.504	0.696	908.2736043	92.58933548	0.311477594	0.328189797	0.30416448	0.304339991	46.70899869	30.06577362	0.088	341.0944077	1948.928557	0.081	-8.242807846	8.293585837
13	5	1	4	2	0.491	0.696	908.2736043	92.58933548	0.295616536	0.284199974	0.293347936	0.293519751	43.66575151	65.35871511	0.074	882.6916989	5707.244763	0.069	-3.94999906	8.199943844
13	5	1	3	3	0.503	0.689	908.4021919	92.60244369	0.310242798	0.300182889	0.299356319	0.29948278	44.79555315	30.4177718	0.096	315.9800073	916.066538	0.011	-8.238423656	7.966795819
13	5	1	4	3	0.496	0.689	908.4021919	92.60244369	0.301667894	0.321508557	0.300297623	0.300258839	43.47333325	52.30088761	0.075	696.8095451	3636.83707	0.069	-4.195382422	8.34141196
14	1	2	1	1	0.444	0.176	849.4075798	86.58853786	0.241730627	0.253403154	0.236847806	0.23714419	66.79399904	62.20049597	0.085	731.5314112	1817.792561	0.02	-3.739495599	3.747121256
14	1	2	2	1	0.44	0.179	849.4075798	86.58853786	0.23739474	0.228692113	0.236103022	0.236399675	67.83157124	61.51310707	0.081	758.5670286	1768.132409	0.022	-3.673498564	3.729354736
14	1	2	1	2	0.421	0.171	849.645563	86.61279784	0.21733513	0.211871371	0.213166869	0.213495544	62.56708591	63.93408524	0.078	818.917293	2135.827552	0.024	-3.407133555	3.35859181
14	1	2	2	2	0.43	0.176	849.645563	86.61279784	0.226726691	0.235965025	0.226959944	0.227248896	65.95355359	64.00335907	0.084	760.9276351	1701.596111	0.022	-3.528832977	3.573172787
14	1	2	1	3	0.424	0.186	849.9181897	86.64058938	0.220443578	0.25059157	0.212840665	0.213139342	62.26679791	55.7916334	0.083	671.8267996	1744.794225	0.022	-3.550514414	3.443333784
14	1	2	2	3	0.424	0.186	849.9181897	86.64058938	0.220443578	0.194731724	0.216484674	0.216857016	62.43293809	60.43841619	0.088	686.6913226	1761.414611	0.03	-3.603595047	3.606759731
14	1	2	3	1	0.539	0.557	849.5958961	86.6077348	0.356240482	0.323296506	0.324033731	0.324602365	44.24549661	32.11168155	0.076	422.5099717	1523.766905	0.01	-7.874139731	7.736450702
14	1	2	4	1	0.524	0.557	849.5958961	86.6077348	0.336688523	0.350159812	0.288788409	0.289103202	40.55979291	27.73666816	0.064	431.8122548	2423.340138	0.007	-3.772992776	7.54257333
14	1	2	3	2	0.536	0.564	849.6120386	86.60938037	0.352285946	0.309886058	0.310169483	0.310499471	42.88520588	31.24730818	0.069	452.2989677	2474.096906	0.008	-7.992024538	7.634242667
14	1	2	4	2	0.511	0.564	849.6120386	86.60938037	0.320189834	0.373539225	0.290211211	0.290698127	40.63796487	41.93587328	0.064	655.0369429	2311.296988	0.058	-7.359341271	7.8414161
14	1	2	3	3	0.529	0.558	849.8146835	86.63003798	0.343144532	0.298866886	0.299936602	0.300250023	43.09456905	32.14577836	0.07	458.4866313	1221.747127	0.054	-7.809762089	7.572572262
14	1	2	4	3	0.508	0.558	849.8146835	86.63003798	0.316441303	0.366970282	0.280543197	0.281028113	40.52653774	25.73576154	0.058	442.9259244	1485.974184	0.008	-7.269424237	7.49491969
14	1	1	1	1	0.383	0.189	848.2244704	86.46793178	0.179871885	0.157253034	0.167023877	0.167521592	54.99420233	53.48630301	0.09	593.4017522	1754.523288	0.022	-3.173997398	2.96317523
14	1	1	2	1	0.414	0.185	848.2244704	86.46793178	0.210167918	0.234385301	0.196678976	0.197353296	60.67272053	67.80756611	0.084	805.8878124	2116.969797	0.022	-3.549103192	3.363975145
14	1	1	1	2	0.425	0.183	847.5520053	86.39938075	0.221484633	0.231056875	0.209217664	0.209943985	63.43507844	59.40054148	0.087	682.2326994	3106.966713	0.021	-3.561780251	3.519725871
14	1	1	2	2	0.419	0.185	847.5520053	86.39938075	0.215275093	0.208138976	0.207967123	0.208651179	63.22395737	57.65782066	0.089	647.3621096	1909.620168	0.019	-3.463589571	3.524774466
14	1	1	1	3	0.4	0.191	847.367042	86.3805256	0.196194	0.213321113	0.190046036	0.190614302	59.43607138	56.15768099	0.09	623.2822048	2430.524688	0.023	-3.269406946	3.307728784
14	1	1	2	3	0.407	0.199	847.367042	86.3805256	0.203120874	0.18148679	0.193974688	0.194700759	61.41371189	57.42370709	0.093	616.6550722	1921.960984	0.025	-3.477025143	3.445297139
14	1	1	3	1	0.489	0.706	847.4131246	86.38522326	0.293213159	0.2912162	0.29423667	0.295201419	43.17439256	47.17288266	0.07	673.2136828	5349.989067	0.067	-7.198295267	7.483645249
14	1	1	4	1	0.481	0.706	847.4131246	86.38522326	0.28369775	0.269508157	0.271720365	0.272641379	43.59099178	33.02289318	0.093	354.5907123	1248.940455	0.021	-6.221427647	7.210385038
14	1	1	3	2	0.507	0.611	847.4135909	86.3852708	0.315196697	0.290806414	0.289981944	0.290990723	43.86407685	31.32802589	0.076	410.8354497	2043.866951	0.072	-7.684895811	7.178894829
14	1	1	4	2	0.497	0.611	847.4135909	86.3852708	0.302885523	0.320101655	0.274600245	0.275347372	41.57269689	54.32974808	0.075	724.9322262	7748.54317	0.072	-7.682612463	7.536238587
14	1	1	3	3	0.509	0.579	847.3294537	86.37669385	0.317688361	0.291979302	0.29262298	0.293504073	43.27127228	28.99508986	0.09	321.8627989	2044.880304	0.012	-7.528609811	7.471131418
14	1	1	4	3	0.504	0.579	847.3294537	86.37669385	0.311477594	0.324301428	0.277043294	0.277753727	40.591362	33.6546801	0.087	386.2112994	1766.448717	0.017	-7.27050282	7.580098721
14	2	2	1	1	0.404	0.168	850.6643438	86.71665227	0.200137499	0.180394302	0.197081651	0.197335368	61.06173785	58.46108985	0.081	720.8548972	2307.630596	0.007	-3.122624649	3.162852755
14	2	2	2	1	0.4	0.172	850.6643438	86.71665227	0.196194	0.210395793	0.187976122	0.188187126	58.72247327	58.23322128	0.075	775.2374918	2488.910657	0.02	-3.141842587	3.066787324
14	2	2	1	2	0.416	0.167	851.2878546	86.78021291	0.21220343	0.220840304	0.206294943	0.206520448	60.91297964	64.38944792	0.073	881.3637226	2157.634715	0.021	-3.295428288	3.28128058
14	2	2	2	2	0.414	0.172	851.2878546	86.78021291	0.210167918	0.196158393	0.199622207	0.199907772	61.24620845	62.16981751	0.08	775.8925997	2613.614237	0.007	-3.330483722	3.236493799
14	2	2	1	3	0.417	0.172	850.9459627	86.74536048	0.213224865	0.220352864	0.213933143	0.214275967	63.50691573	61.6006432	0.081	759.6079925	1880.56167	0.023	-3.299002318	3.412483729
14	2	2	2	3	0.39	0.169	850.9459627	86.74536048	0.186506921	0.17383674	0.182029547	0.182302294	56.61134449	61.62439087	0.079	779.1231264	2296.491696	0.023	-3.009988763	3.026078656
14	2	2	3	1	0.536	0.615	851.3324717	86.78476117	0.352285946	0.316310286	0.316536573	0.317039614	42.63326458	42.72639516	0.058	735.3845485	3084.066792	0.051	-7.893846492	7.741262856
14	2	2	4	1	0.53	0.615	851.3324717	86.78476117	0.344443091	0.367695407	0.29787759	0.298326493	42.64385632	39.97694933	0.051	784.1622471	2636.753238	0.008	-7.388636304	7.695087472
14	2	2	3	2	0.539	0.544	851.0788474	86.75890674	0.356240482	0.323814146	0.325320817	0.325922213	45.03949639	27.03906824	0.054	500.4310622	2227.552274	0.009	-7.733049481	7.568023833
14	2	2	4	2	0.523	0.544	851.0788474	86.75890674	0.335404679	0.365517645	0.304309667	0.304826739	41.97152548	37.47972539	0.057	657.5835291	1974.898099	0.049	-7.363956379	7.631999434
14	2	2	3	3	0.541	0.634	850.953984	86.74617817	0.358889101	0.326734867	0.326866643	0.32745496	44.15446459	32.89482096	0.074	443.7347916	1856.7965	0.011	-8.071070191	7.794976548
14	2	2	4	3	0.522	0.634	850.953984	86.74617817	0.334123287	0.362183386	0.300969999	0.301503642	43.05124982	34.4499327	0.068	505.6656068	2137.500509	0.009	-7.282563489	7.861776318
14	2	1	1	1	0.441	0.179	846.7355296	86.31614929	0.238475033	0.257052817	0.234232449	0.234419586	69.66407233	64.15520208	0.082	782.381926	2259.136924	0.023	-3.732565707	3.801446675
14	2	1	2	1	0.424	0.183	846.7355296	86.31614929	0.220443578	0.198641276	0.212348608	0.212640317	64.24943066	62.12985686	0.087	713.5929743	1897.675016	0.02	-3.560819387	3.493883908
14	2	1	1	2	0.431	0.183	847.0965556	86.35295224	0.22778246	0.233214823	0.224644162	0.224989973	66.53915831	61.46425643	0.086	713.4739438	1977.234079	0.021	-3.558824535	3.638465352
14	2	1	2	2	0.407	0.185	847.0965556	86.35295224	0.203120874	0.18817688	0.191002849	0.191296776	61.10506613	59.25356189	0.088	672.5608347	2125.926158	0.023	-3.399790944	3.336593444
14	2	1	1	3	0.397	0.174	847.4051166	86.38440692	0.193262126	0.194538174	0.188623278	0.188903973	59.0915454	56.15562082	0.085	659.4027751	1754.830593	0.022	-3.125257722	3.164710356
14	2	1	2	3	0.388	0.18	847.4051166	86.38440692	0.184598935	0.178012865	0.175816967	0.176170605	58.67647819	56.90448282	0.087	652.9288742	1649.487507	0.021	-3.101737337	2.978567743
14	2	1	3	1	0.508	0.632	847.4201332	86.38593772	0.316441303	0.300872834	0.30050889	0.301075921	44.66376596	55.56390457	0.065	854.3217399	8052.699529	0.061	-7.636672164	7.465797217
14	2	1	4	1	0.49	0.632	847.4201332	86.38593772	0.294413621	0.298447463	0.269699302	0.270013399	43.9469596	29.95337052	0.09	331.8492786	1920.104179	0.012	-7.435659818	7.287955954
14	2	1	3	2	0.521	0.555	847.1965356	86.3631442	0.332844347	0.306312793	0.306280428	0.306768804	44.86634689	33.10127285	0.064	515.6387938	3359.071774	0.06	-7.636402485	7.497090555
14	2	1	4	2	0.502	0.555	847.1965356	86.3631442	0.309010455	0.333259436	0.282381618	0.282836093	44.56913058	43.08400342	0.069	623.0499274	4205.49765	0.064	-7.16920241	7.275520034
14	2	1	3	3	0.52	0.623	846.8615523	86.32899602	0.33156786	0.306896717	0.308433304	0.308983034	43.52733276	45.82481185	0.076	601.8896166	4106.499743	0.069	-7.981859994	7.833130502
14	2	1	4	3	0.516	0.623	846.8615523	86.32899602	0.326486435	0.330978053	0.285653293	0.286114969	41.25743141	36.02474421	0.085	423.5915738	1753.176881	0.012	-7.506859885	7.992414899
14	3	2	1	1	0.369	0.169	851.5591739	86.80787118	0.16696232	0.159469453	0.161801659	0.16212839	53.3072526	56.83102158	0.08	709.25308	1925.631832	0.019	-2.718323879	2.662722898
14	3	2	2	1	0.418	0.168	851.5591739	86.80787118	0.214248753	0.228263103	0.215007419	0.215621088	65.70176127	63.1428916	0.078	808.1197349	1968.024301	0.019	-3.238727429	3.452122439
14	3	2	1	2	0.409	0.171	852.9497468	86.94962607	0.205122053	0.239279589	0.19663586	0.197073426	61.44545315	57.94389496	0.079	732.7958957	2397.135093	0.024	-3.253759054	3.163792826
14	3	2	2	2	0.422	0.164	852.9497468	86.94962607	0.218368827	0.181317929	0.206729735	0.207223229	63.40292887	61.55621642	0.076	809.7898086	1856.937256	0.018	-3.36149041	3.352916785
14	3	2	1	3	0.431	0.167	853.3410177	86.98951219	0.22778246	0.205628707	0.216583471	0.21734368	65.58944105	64.55686276	0.074	871.6754436	1872.639539	0.022	-3.52561337	3.366120051
14	3	2	2	3	0.441	0.169	853.3410177	86.98951219	0.238475033	0.263072309	0.230541889	0.231388239	68.66920533	65.90806013	0.077	856.1026057	1962.880303	0.023	-3.623963555	3.61958121
14	3	2	3	1	0.536	0.599	850.548974	86.70489149	0.352285946	0.329084847	0.330731476	0.330957342	45.79020752	50.6300155	0.042	1204.8587	4114.185415	0.034	-7.476454744	7.516684325
14	3	2	4	1	0.537	0.599	850.548974	86.70489149	0.353601672	0.341506836	0.29821853	0.298311193	43.16019848	41.25465056	0.04	1029.864042	2457.64681	0.03	-7.623349166	7.27855046
14	3	2	3	2	0.547	0.527	850.8113658	86.73163968	0.366893816	0.330096772	0.330563735	0.330692746	45.98629084	38.67873376	0.059	655.2942614	2562.617297	0.054	-7.869514415	7.529511682
14	3	2	4	2	0.55	0.527	850.8113658	86.73163968	0.370929281	0.395438382	0.321522665	0.321788164	43.29901885	50.4446822	0.048	1050.267915	4231.327822	0.042	-7.55003828	7.844245151
14	3	2	3	3	0.549	0.545	850.4310793	86.69287331	0.369581674	0.324171628	0.325630913	0.325875722	45.91226989	46.89358934	0.045	1040.805789	4307.274471	0.039	-7.983139115	7.653644164
14	3	2	4	3	0.546	0.545	850.4310793	86.69287331	0.365553566	0.412657206	0.321090291	0.321122705	42.34757654	57.31901378	0.042	1364.529695	5435.856282	0.034	-7.401351546	8.007735561
14	3	1	1	1	0.419	0.177	846.1369943	86.25513464	0.215275093	0.209332904	0.222767143	0.222980474	67.70561289	57.25537408	0.082	697.4388618	2944.636294	0.024	-3.206432764	3.632720108
14	3	1	2	1	0.39	0.18	846.1369943	86.25513464	0.186506921	0.184788511	0.186717131	0.186825651	61.80794493	57.42336408	0.09	636.8638575	2117.207292	0.029	-3.086893479	3.232224032
14	3	1	1	2	0.44	0.18	847.3045237	86.37415249	0.23739474	0.225573361	0.229326526	0.229601229	68.42856862	62.87992233	0.086	730.7230181	2927.727714	0.023	-3.768347826	3.85399811
14	3	1	2	2	0.414	0.185	847.3045237	86.37415249	0.210167918	0.224407805	0.205922098	0.206102069	62.92383454	54.37772603	0.088	617.2445777	2435.56659	0.023	-3.426935561	3.431666115
14	3	1	1	3	0.428	0.181	847.3353298	86.37729286	0.224622511	0.237930347	0.222183948	0.222477562	66.65954184	56.81990993	0.087	652.1123699	2398.778581	0.026	-3.525320349	3.769671007
14	3	1	2	3	0.369	0.176	847.3353298	86.37729286	0.16696232	0.149700958	0.159138331	0.159314756	54.30095017	54.08689999	0.085	635.8615578	2355.364393	0.023	-2.877818667	2.86521226
14	3	1	3	1	0.518	0.664	847.3363158	86.37739337	0.329022243	0.319500088	0.320724517	0.32106279	46.14542169	51.71816173	0.066	783.0559674	5876.074516	0.056	-7.648214482	7.711608931
14	3	1	4	1	0.518	0.664	847.3363158	86.37739337	0.329022243	0.308345175	0.29193477	0.292115959	45.21353873	46.07374504	0.062	742.9101835	4630.030896	0.058	-7.78539519	7.371471974
14	3	1	3	2	0.521	0.613	847.3373951	86.3775034	0.332844347	0.303730807	0.303458755	0.303779632	44.86415725	51.79357847	0.063	820.9460456	6123.469413	0.056	-7.850024291	7.601093097
14	3	1	4	2	0.491	0.613	847.3373951	86.3775034	0.295616536	0.334147435	0.277523669	0.277737881	42.38042577	49.68075982	0.069	719.041221	6263.0891	0.065	-7.202798212	7.461193219
14	3	1	3	3	0.526	0.589	847.2948767	86.37316908	0.33926357	0.31891319	0.319561472	0.319921997	44.94192368	31.41623757	0.076	413.0866754	2142.216176	0.072	-7.856000808	7.809183886
14	3	1	4	3	0.513	0.589	847.2948767	86.37316908	0.322701117	0.340131065	0.301519506	0.301748527	44.27945406	38.30298269	0.076	503.0862982	3302.530207	0.06	-7.31182743	7.809689944
14	4	2	1	1	0.406	0.177	851.0812991	86.75915666	0.202123964	0.210341609	0.206289205	0.206813124	59.37174717	63.02977357	0.088	715.9474848	1438.810666	0.029	-3.236838707	3.381101201
14	4	2	2	1	0.402	0.175	851.0812991	86.75915666	0.198160845	0.176344172	0.189963728	0.190489748	59.17320369	56.91583678	0.084	677.3019139	2702.538948	0.007	-3.165015046	3.137097958
14	4	2	1	2	0.423	0.174	851.1966622	86.77091677	0.219404976	0.232908812	0.215641828	0.216263365	61.70381662	64.19155412	0.076	843.8735804	1729.150798	0.023	-3.423815682	3.552182563
14	4	2	2	2	0.417	0.172	851.1966622	86.77091677	0.213224865	0.19644263	0.207839041	0.208476957	61.64088174	62.79096963	0.078	804.2692423	1881.390748	0.024	-3.32894865	3.391567108
14	4	2	1	3	0.413	0.177	851.5668887	86.80865763	0.20915384	0.224655301	0.201850664	0.202483611	58.66396935	60.15045207	0.076	790.5408441	1479.691122	0.02	-3.324204467	3.295905988
14	4	2	2	3	0.412	0.179	851.5668887	86.80865763	0.208142215	0.196667055	0.206584985	0.207174671	60.05621146	61.61505253	0.079	778.5564814	1837.028752	0.021	-3.291019309	3.401169687
14	4	2	3	1	0.527	0.609	851.3075416	86.78221981	0.340554771	0.311781721	0.312831737	0.313605015	43.78155725	41.85984189	0.061	685.7301007	2183.62702	0.051	-7.683612179	7.482188942
14	4	2	4	1	0.517	0.609	851.3075416	86.78221981	0.327753113	0.343743298	0.291254939	0.292161668	40.23365232	36.45435675	0.061	597.0116934	1611.159525	0.006	-7.275251772	7.573038915
14	4	2	3	2	0.513	0.578	851.2408195	86.77541815	0.322701117	0.297527075	0.298138557	0.298919365	43.72141009	28.06439948	0.227	123.4560636	1297.372025	0.012	-7.558897275	7.362355013
14	4	2	4	2	0.5	0.578	851.2408195	86.77541815	0.306553125	0.310028159	0.264983162	0.265827604	39.65317498	36.31604511	0.069	525.7132317	2486.418442	0.008	-7.143586973	7.353526578
14	4	2	3	3	0.529	0.536	851.5105996	86.80291952	0.343144532	0.306011233	0.307730554	0.308669753	43.30629506	31.51149771	0.071	443.3403813	2383.905992	0.009	-7.415875968	7.514809526
14	4	2	4	3	0.531	0.536	851.5105996	86.80291952	0.345744103	0.366751914	0.297092312	0.298046913	41.81122978	43.17539111	0.051	846.2035791	3740.196779	0.044	-7.646512896	7.436088279
14	4	1	1	1	0.425	0.187	848.6482278	86.51112958	0.221484633	0.216526293	0.213648375	0.214455939	64.99040348	58.47282338	0.086	679.5872479	2566.721774	0.024	-3.546139393	3.681318192
14	4	1	2	1	0.375	0.183	848.6482278	86.51112958	0.172436133	0.172981276	0.164626162	0.165245417	54.30444095	54.97211773	0.089	616.9421184	1424.094225	0.022	-2.960238083	3.008786958
14	4	1	1	2	0.411	0.179	849.0190007	86.54892613	0.207133042	0.211415629	0.20226288	0.203094852	62.39182192	62.64167844	0.086	727.6298414	2141.794339	0.022	-3.323640625	3.383877291
14	4	1	2	2	0.39	0.186	849.0190007	86.54892613	0.186506921	0.17974544	0.182201883	0.182973034	58.53790965	57.00405794	0.09	632.8700386	1926.424826	0.026	-3.199763382	3.132589993
14	4	1	1	3	0.416	0.189	849.2412925	86.57158654	0.21220343	0.205541909	0.208960305	0.209854465	64.02148305	56.14174574	0.092	609.5947766	2123.44497	0.024	-3.454543021	3.483427883
14	4	1	2	3	0.395	0.182	849.2412925	86.57158654	0.191319805	0.187161357	0.180728438	0.181418617	58.80253663	60.31055002	0.081	744.0627339	2132.108321	0.023	-3.260982381	3.195246595
14	4	1	3	1	0.509	0.629	849.6244171	86.61064223	0.317688361	0.299542014	0.297835923	0.299087043	43.29321916	44.58955506	0.072	618.04536	4628.068673	0.068	-7.647277882	7.593880475
14	4	1	4	1	0.495	0.629	849.6244171	86.61064223	0.300452718	0.305245343	0.272920516	0.274074347	42.69367712	43.53171739	0.079	550.4249478	3999.85488	0.075	-7.466716482	7.126239234
14	4	1	3	2	0.506	0.602	849.0109527	86.54810572	0.313954544	0.305520998	0.30704564	0.308484824	44.2229522	29.59279095	0.092	321.5100634	1640.243872	0.074	-7.433368119	7.53223611
14	4	1	4	2	0.513	0.602	849.0109527	86.54810572	0.322701117	0.295480723	0.28547543	0.286583762	43.83892415	42.47545304	0.062	684.9034566	3545.196021	0.048	-7.477102711	7.413817904
14	4	1	3	3	0.519	0.558	849.3330913	86.5809445	0.330293825	0.298926637	0.300274657	0.301469154	44.10918207	28.92795885	0.098	294.3005124	2547.558256	0.018	-7.684129677	7.510736301
14	4	1	4	3	0.482	0.558	849.3330913	86.5809445	0.284878593	0.320317556	0.266014181	0.267190503	41.18380686	31.335417	0.085	367.3896301	1555.885083	0.015	-6.85013804	7.123111111
14	5	2	1	1	0.438	0.191	847.987062	86.44373039	0.235241511	0.250278872	0.229174217	0.229116226	64.26549127	56.36591547	0.087	647.4798631	1724.590081	0.025	-3.821131826	3.69863748
14	5	2	2	1	0.437	0.182	847.987062	86.44373039	0.234168575	0.223567677	0.2318258	0.231840938	63.56723865	65.09286417	0.078	834.6173352	1393.27629	0.008	-3.678810535	3.790238509
14	5	2	1	2	0.421	0.188	849.3793338	86.58565846	0.21733513	0.229443762	0.215025929	0.215328742	61.68982089	55.4096381	0.09	615.3200176	1431.992344	0.023	-3.528181016	3.466155301
14	5	2	2	2	0.427	0.192	849.3793338	86.58565846	0.223574099	0.202987667	0.213465306	0.213747802	63.18544092	57.84502987	0.088	656.9440347	1325.046226	0.01	-3.670637212	3.537267301
14	5	2	1	3	0.413	0.186	849.3091539	86.57850433	0.20915384	0.222502109	0.207564002	0.207912469	60.42392566	60.8863602	0.085	715.6062365	1354.493253	0.022	-3.44234407	3.460078067
14	5	2	2	3	0.435	0.189	849.3091539	86.57850433	0.23203006	0.211899053	0.224888786	0.225150643	65.26414075	58.89036822	0.08	735.4972287	1652.488699	0.024	-3.723329649	3.674824332
14	5	2	3	1	0.532	0.597	848.7896602	86.52554719	0.347047567	0.30318329	0.30462978	0.304949171	41.88792672	30.52439523	0.06	508.256441	1565.433614	0.006	-8.021677182	7.731646432
14	5	2	4	1	0.509	0.597	848.7896602	86.52554719	0.317688361	0.355318601	0.271687026	0.271964798	38.06864853	32.77159281	0.06	546.4224329	1956.416405	0.003	-7.537768109	7.624326308
14	5	2	3	2	0.527	0.584	849.1026649	86.55745485	0.340554771	0.301122457	0.301801996	0.30211153	41.73202084	30.58500281	0.074	412.9673806	1597.667124	0.009	-7.773329707	7.716724506
14	5	2	4	2	0.517	0.584	849.1026649	86.55745485	0.327753113	0.346317458	0.271014995	0.271369389	39.90169589	27.61137101	0.063	437.3019758	1742.657524	0.003	-7.796628387	7.570413898
14	5	2	3	3	0.541	0.536	848.8142372	86.52805256	0.358889101	0.309798505	0.311473881	0.311634166	41.50861622	29.24069045	0.057	512.2565468	1891.178585	0.008	-7.785513188	7.828279018
14	5	2	4	3	0.532	0.536	848.8142372	86.52805256	0.347047567	0.38252479	0.286883551	0.287194303	39.51533193	28.73750104	0.064	448.2253021	2417.597459	0.008	-8.048392162	7.646229611
14	5	1	1	1	0.432	0.186	843.5239307	85.98875916	0.228840682	0.239409443	0.229399149	0.229265497	66.82976259	68.15321046	0.085	800.889908	2241.455766	0.024	-3.628298075	3.808189618
14	5	1	2	1	0.41	0.185	843.5239307	85.98875916	0.206126321	0.188536456	0.197702112	0.197505014	60.62353581	59.10377182	0.09	656.7615542	1939.672134	0.022	-3.438598565	3.441221354
14	5	1	1	2	0.426	0.186	844.2169887	86.05940943	0.22252814	0.208208433	0.213732228	0.213646878	63.27280188	60.49193266	0.086	702.533884	1798.525008	0.024	-3.620338696	3.674639966
14	5	1	2	2	0.417	0.189	844.2169887	86.05940943	0.213224865	0.228963594	0.20517143	0.20503807	61.7627459	62.52471445	0.09	694.6854809	1569.03238	0.024	-3.571446246	3.502553194
14	5	1	1	3	0.448	0.187	844.8085714	86.11971533	0.246105754	0.250089742	0.234176259	0.233997897	67.40149581	59.51656924	0.089	668.2832071	2203.328231	0.019	-3.927703722	3.819084348
14	5	1	2	3	0.434	0.199	844.8085714	86.11971533	0.230964482	0.224777374	0.216290336	0.216294689	65.38291025	54.85062256	0.095	576.5132607	1473.646302	0.022	-3.939487481	3.684639561
14	5	1	3	1	0.512	0.609	844.3754364	86.07556157	0.32144425	0.29833238	0.298771276	0.298550606	42.7944777	45.0942164	0.071	634.2298458	4319.112106	0.067	-7.967452551	7.655567803
14	5	1	4	1	0.504	0.609	844.3754364	86.07556157	0.311477594	0.331511988	0.284770819	0.28486074	40.6777315	28.95421133	0.094	307.4636505	1630.427934	0.017	-7.515669929	7.772445527
14	5	1	3	2	0.513	0.571	844.6075683	86.09922508	0.322701117	0.296208029	0.300162029	0.300349101	43.85104187	31.22443898	0.085	366.6153103	1612.325777	0.012	-7.513190625	7.552833999
14	5	1	4	2	0.496	0.571	844.6075683	86.09922508	0.301667894	0.315886118	0.268394725	0.268517567	42.20548538	37.59662177	0.074	506.6859804	2178.881399	0.068	-7.411022391	7.328166149
14	5	1	3	3	0.513	0.613	844.747042	86.11344302	0.322701117	0.296928283	0.299415539	0.299654344	42.54914415	37.08886659	0.073	507.4446763	2690.520689	0.064	-7.560183327	7.710241977
14	5	1	4	3	0.518	0.613	844.747042	86.11344302	0.329022243	0.326016116	0.277974714	0.278167855	42.99416954	42.96100435	0.063	680.7612883	2952.849068	0.057	-7.574946619	7.721941465
15	1	2	1	1	0.472	0.208	637.3336243	64.96973651	0.273180526	0.278518069	0.258118334	0.259059514	78.44632056	52.58125065	0.101	519.786563	1895.03616	0.009	-4.409308194	4.139368785
15	1	2	2	1	0.501	0.183	637.3336243	64.96973651	0.307780564	0.298262834	0.291694057	0.292881516	77.95822763	69.59701921	0.075	926.5360033	3027.101702	0.01	-4.580831638	4.731325576
15	1	2	1	2	0.43	0.185	637.317022	64.96804408	0.226726691	0.244152371	0.221827853	0.22273057	68.65790805	59.52880458	0.086	691.5170722	1419.313161	0.039	-3.597706238	3.6109839
15	1	2	2	2	0.458	0.173	637.317022	64.96804408	0.257215239	0.218528373	0.234014892	0.234968807	74.1384191	73.42317393	0.061	1203.100938	2346.076478	0.009	-4.01190684	3.864069434
15	1	2	1	3	0.457	0.173	637.7018921	65.0072777	0.256093254	0.281577462	0.24382782	0.244676315	77.27476502	69.0518071	0.076	906.9693017	1774.570542	0.011	-3.96171694	4.010870223
15	1	2	2	3	0.455	0.173	637.7018921	65.0072777	0.253856643	0.220292404	0.235194312	0.23603598	74.40594777	67.57028067	0.079	854.9850898	2860.141304	0.013	-3.945994866	3.764151576
15	1	2	3	1	0.554	0.615	635.3239973	64.76487531	0.376344236	0.361315566	0.364362573	0.364444438	54.34668336	39.54381117	0.082	482.1060248	1696.28984	0.076	-8.381979772	8.45093193
15	1	2	4	1	0.542	0.615	635.3239973	64.76487531	0.360217089	0.393599906	0.366258474	0.366614215	54.46656599	48.45682146	0.086	562.9738351	2167.687336	0.015	-5.771374308	8.529101355
15	1	2	3	2	0.553	0.615	635.5490606	64.78781824	0.374986818	0.366407838	0.36696389	0.367214376	55.00513095	26.53245697	0.095	278.2329418	1136.633429	0.015	-8.458489825	8.173974955
15	1	2	4	2	0.544	0.615	635.5490606	64.78781824	0.362880422	0.375222898	0.358926586	0.359158531	53.33553217	50.03625817	0.072	694.3263426	3846.093398	0.014	-4.748959221	8.295043035
15	1	2	3	3	0.534	0.655	635.067042	64.7386813	0.349661852	0.34486929	0.348720399	0.348885482	51.53651348	38.16883431	0.08	477.8190469	2395.167725	0.074	-8.196913995	8.311275755
15	1	2	4	3	0.571	0.655	635.067042	64.7386813	0.39979555	0.403059123	0.396820875	0.396988536	57.17370397	63.51720358	0.07	907.1260285	6511.408504	0.013	-5.139060809	8.739545235
15	1	1	1	1	0.468	0.182	634.1743837	64.6476838	0.268569967	0.272687315	0.255994744	0.257167265	80.96755508	64.51971293	0.084	766.3313627	4832.191683	0.014	-4.117617749	4.118157088
15	1	1	2	1	0.451	0.191	634.1743837	64.6476838	0.249412849	0.234028472	0.230218171	0.231127089	77.55119359	65.42229747	0.087	751.3705823	2729.409464	0.017	-4.060789299	3.89016606
15	1	1	1	2	0.493	0.194	634.15996	64.64621344	0.298029722	0.304804838	0.28042874	0.28172864	82.99419003	63.51648119	0.086	738.2219819	5470.854071	0.015	-4.636038414	4.691470513
15	1	1	2	2	0.5	0.194	634.15996	64.64621344	0.306553125	0.28598372	0.279900169	0.281253783	87.45971735	69.47197308	0.077	901.5383246	5852.469616	0.015	-4.818021711	4.636243977
15	1	1	1	3	0.521	0.195	632.5872885	64.48589544	0.332844347	0.354329577	0.337193031	0.338722499	88.34170125	64.79773556	0.086	753.3682765	7612.052165	0.013	-4.619636935	5.191254017
15	1	1	2	3	0.508	0.193	632.5872885	64.48589544	0.316441303	0.281126157	0.309723333	0.311236587	90.65733128	68.11784143	0.075	906.8980579	4222.318666	0.01	-4.603316492	5.157483129
15	1	1	3	1	0.532	0.608	632.5852099	64.48568354	0.347047567	0.343198562	0.342526398	0.343297106	55.2216337	58.7753714	0.081	724.1745194	8164.602918	0.078	-7.948484239	7.678689758
15	1	1	4	1	0.537	0.608	632.5852099	64.48568354	0.353601672	0.370701866	0.364875213	0.365477784	55.46295203	90.15768587	0.077	1169.304138	11272.42451	0.073	-5.539673363	8.247432846
15	1	1	3	2	0.526	0.683	633.1286076	64.54107746	0.33926357	0.33854006	0.340149867	0.340932644	53.59419901	33.19018033	0.09	367.1976711	2235.3206	0.085	-8.442190771	8.270015498
15	1	1	4	2	0.533	0.683	633.1286076	64.54107746	0.348353483	0.353456488	0.356467969	0.357364737	53.67135399	51.53291719	0.089	577.8882156	4471.880721	0.086	-6.279533782	8.580793705
15	1	1	3	3	0.545	0.646	632.9242372	64.52024396	0.364215768	0.357284953	0.356918109	0.357704783	54.81184878	34.2780787	0.103	331.4350742	1130.187915	0.099	-8.537787631	8.26303192
15	1	1	4	3	0.551	0.646	632.9242372	64.52024396	0.372279341	0.383449654	0.371602302	0.372428974	55.7033566	47.17232628	0.089	529.0439535	4385.910261	0.024	-6.681462166	8.825874305
15	2	2	1	1	0.522	0.194	636.0361292	64.83746998	0.334123287	0.332764667	0.316136049	0.317051328	80.25701978	73.3319792	0.072	1016.792451	4945.597046	0.01	-4.927838034	4.959288619
15	2	2	2	1	0.507	0.2	636.0361292	64.83746998	0.315196697	0.309769424	0.294375579	0.295381278	77.24024445	66.90375182	0.064	1044.431272	2409.100788	0.01	-4.808220546	4.840789205
15	2	2	1	2	0.483	0.229	636.736056	64.90882045	0.286061888	0.306854433	0.276828286	0.277915753	73.31875652	49.46261506	0.092	536.2890754	1403.507249	0.012	-4.647023786	4.544324011
15	2	2	2	2	0.475	0.192	636.736056	64.90882045	0.276664195	0.245628839	0.259863468	0.260746117	69.55840638	66.55228011	0.073	910.7211502	1915.764285	0.062	-4.422930322	4.55815741
15	2	2	1	3	0.493	0.178	636.2943038	64.86378827	0.298029722	0.299764028	0.286984765	0.287895374	81.90505521	72.26651611	0.076	950.0069958	2727.561937	0.012	-4.447395255	4.489442816
15	2	2	2	3	0.493	0.189	636.2943038	64.86378827	0.298029722	0.284034872	0.278276793	0.279211238	80.20927403	76.20291894	0.07	1087.007565	2563.063374	0.007	-4.544963747	4.373711543
15	2	2	3	1	0.544	0.761	636.6360493	64.89862578	0.362880422	0.361199418	0.363434014	0.364871284	53.36493575	30.97785162	0.086	359.3475595	2691.582416	0.016	-8.895483111	8.786203611
15	2	2	4	1	0.556	0.761	636.6360493	64.89862578	0.379066427	0.367743128	0.371564494	0.373213674	53.10601557	31.55875761	0.076	414.0039816	2349.510458	0.012	-7.906490657	9.120782226
15	2	2	3	2	0.541	0.768	637.0193671	64.93770116	0.358889101	0.361945307	0.361372182	0.362950041	54.48802473	34.18630411	0.078	436.4992278	2088.001232	0.071	-8.884725388	8.339790244
15	2	2	4	2	0.563	0.768	637.0193671	64.93770116	0.38867135	0.369292138	0.380718936	0.382230309	54.42302239	54.52133255	0.077	707.2132886	5476.941648	0.015	-7.443608883	9.191223448
15	2	2	3	3	0.555	0.7	636.9567955	64.93132262	0.377704105	0.372648261	0.369123839	0.370837879	52.75345561	26.23864618	0.093	281.7335701	1594.6079	0.002	-8.968439116	8.969604158
15	2	2	4	3	0.577	0.7	636.9567955	64.93132262	0.408241701	0.404274288	0.396458814	0.398222673	55.1899465	48.10143817	0.064	750.5478179	3191.679942	0.012	-7.991302537	9.318605077
15	2	1	1	1	0.488	0.199	632.7079547	64.49819614	0.29201515	0.308611253	0.27095137	0.27184035	78.16778275	59.58941846	0.092	646.6864376	5063.552464	0.012	-4.587337812	4.6053138
15	2	1	2	1	0.491	0.189	632.7079547	64.49819614	0.295616536	0.270437246	0.268415165	0.269417945	78.24801921	62.78036042	0.082	763.8897697	5709.306958	0.007	-4.492302561	4.512578209
15	2	1	1	2	0.49	0.191	633.1333977	64.54156577	0.294413621	0.293703413	0.262604165	0.263640126	78.40557511	69.2305795	0.071	974.6006743	4905.365964	0.008	-4.629960337	4.338258301
15	2	1	2	2	0.486	0.213	633.1333977	64.54156577	0.289626488	0.291711564	0.2632581	0.264267303	73.16444621	64.62734441	0.083	778.9264473	4065.44212	0.008	-4.624456157	4.397385709
15	2	1	1	3	0.489	0.201	633.0633378	64.53442386	0.293213159	0.303614426	0.274178149	0.275158483	78.00462023	62.28985647	0.09	691.444927	3873.43661	0.014	-4.607536297	4.506713809
15	2	1	2	3	0.505	0.211	633.0633378	64.53442386	0.312714843	0.295864605	0.290476275	0.291660166	83.47738136	58.6053113	0.093	629.0849438	3786.041393	0.014	-5.031964526	4.85532517
15	2	1	3	1	0.534	0.71	631.9610526	64.42205701	0.349661852	0.365054728	0.357018621	0.357768674	53.1131739	33.95063898	0.09	376.6567093	2204.67968	0.086	-8.549432836	8.465870095
15	2	1	4	1	0.56	0.71	631.9610526	64.42205701	0.38454024	0.356198551	0.381505928	0.382361036	56.41874615	38.30939456	0.088	435.3128618	2470.892849	0.084	-5.001749695	9.061968022
15	2	1	3	2	0.53	0.74	632.2734777	64.45390559	0.344443091	0.33947498	0.342708337	0.343546216	52.31176003	29.57214125	0.101	292.1114337	1624.72699	0.027	-8.781356834	8.166443738
15	2	1	4	2	0.568	0.74	632.2734777	64.45390559	0.395605582	0.392862556	0.388295195	0.389270383	57.36968093	53.59783815	0.084	638.0011621	4066.937412	0.015	-7.369003371	9.321396087
15	2	1	3	3	0.554	0.777	632.3310193	64.45977138	0.376344236	0.380363899	0.37919128	0.380102219	56.25581707	36.84297895	0.104	352.8572266	1981.701102	0.1	-9.470643087	9.27280637
15	2	1	4	3	0.513	0.777	632.3310193	64.45977138	0.322701117	0.314649638	0.323459654	0.323980534	49.67128751	40.37463901	0.081	498.9445535	3326.72604	0.078	-7.517634622	8.731502075
15	3	2	1	1	0.476	0.166	636.6247968	64.8974787	0.277830323	0.279739285	0.261058005	0.261548813	76.76588788	72.67601291	0.068	1067.51632	2871.297988	0.008	-4.121932512	4.17548335
15	3	2	2	1	0.469	0.182	636.6247968	64.8974787	0.269718928	0.272570709	0.259294475	0.259766446	78.84655219	66.85591007	0.073	913.7890089	1790.978669	0.013	-4.159008896	4.071335358
15	3	2	1	2	0.474	0.177	636.9636243	64.93201874	0.27550052	0.306536372	0.265352622	0.265910846	72.32641231	67.29314881	0.077	873.0129542	2172.733926	0.013	-4.186223763	4.469180821
15	3	2	2	2	0.467	0.178	636.9636243	64.93201874	0.267423458	0.239324258	0.259642953	0.260233837	80.75957591	68.35364256	0.074	923.412751	2894.257774	0.015	-4.053892417	4.149331565
15	3	2	1	3	0.447	0.194	636.6471419	64.89975656	0.245008293	0.253195724	0.233503107	0.233828883	77.0861677	55.55906819	0.087	636.8619252	1846.385971	0.009	-3.942363157	3.800925514
15	3	2	2	3	0.47	0.175	636.6471419	64.89975656	0.270870341	0.264862969	0.262669162	0.26319278	74.37926521	65.86727326	0.079	833.513298	3252.40049	0.014	-4.013858038	4.244368774
15	3	2	3	1	0.562	0.49	637.8135243	65.01865748	0.387291861	0.367282416	0.366810733	0.36797842	54.7883661	29.5449041	0.174	169.4862758	1383.756655	0.007	-7.85832368	8.10328541
15	3	2	4	1	0.556	0.49	637.8135243	65.01865748	0.379066427	0.408268062	0.371567498	0.372813764	55.96928387	58.52104838	0.076	769.3641833	3631.419182	0.015	-5.293735547	7.930783697
15	3	2	3	2	0.545	0.619	637.7831312	65.01555922	0.364215768	0.345545942	0.345582638	0.346870006	53.34068728	27.29992669	0.084	324.6402388	1480.261051	0.008	-8.569036067	7.575343368
15	3	2	4	2	0.564	0.619	637.7831312	65.01555922	0.390053291	0.422807749	0.387998632	0.389427593	54.24774253	48.28290394	0.069	698.9207689	2766.414719	0.013	-4.991311662	9.10823866
15	3	2	3	3	0.578	0.665	637.8580346	65.02319486	0.409657977	0.392174336	0.39573722	0.396911293	56.35911754	34.1734977	0.082	415.2908303	2032.813064	0.075	-9.400731835	8.575670527
15	3	2	4	3	0.56	0.665	637.8580346	65.02319486	0.38454024	0.404574834	0.377653095	0.378940173	53.66211441	48.64787107	0.075	647.5494387	3875.232531	0.015	-6.153624922	9.295082157
15	3	1	1	1	0.37	0.186	632.418068	64.46864511	0.167868491	0.16426756	0.155160965	0.155357843	54.0422805	57.29374324	0.076	752.4935068	2247.29401	0.012	-2.870838122	2.953368752
15	3	1	2	1	0.367	0.18	632.418068	64.46864511	0.165157335	0.159649015	0.144272224	0.144381276	58.31889166	68.36641273	0.077	888.1595302	2036.648975	0.022	-3.088304002	2.935154244
15	3	1	1	2	0.398	0.173	632.3023718	64.45685105	0.194236965	0.192034287	0.171806608	0.172029983	61.02548749	69.85293148	0.071	984.2505352	3554.315736	0.011	-3.275999773	3.198983808
15	3	1	2	2	0.432	0.187	632.3023718	64.45685105	0.228840682	0.238115375	0.21133761	0.211505744	69.68526207	69.06496249	0.08	861.4192921	2956.24122	0.012	-3.807393914	3.615458308
15	3	1	1	3	0.428	0.173	632.3569753	64.46241734	0.224622511	0.235624301	0.204218637	0.204291121	68.52167663	69.83386888	0.069	1011.15653	2811.095325	0.006	-3.573040783	3.621531255
15	3	1	2	3	0.426	0.178	632.3569753	64.46241734	0.22252814	0.212119776	0.202540223	0.20252637	70.69725919	74.79846706	0.073	1023.831139	3336.672885	0.012	-3.695256867	3.547642477
15	3	1	3	1	0.514	0.513	635.0410993	64.73603671	0.323960438	0.321384971	0.320792155	0.322153795	52.61141552	42.69723852	0.104	410.3602492	2229.206596	0.101	-7.124773169	7.225336356
15	3	1	4	1	0.523	0.513	635.0410993	64.73603671	0.335404679	0.329009763	0.328189213	0.329683841	56.3094813	67.6008329	0.082	822.7049607	6711.408701	0.078	-5.464398226	6.994095506
15	3	1	3	2	0.529	0.6	634.9978548	64.73162836	0.343144532	0.334753832	0.334996414	0.33646788	53.91921661	55.09949448	0.074	743.8028176	8715.677548	0.067	-7.89826781	7.599491343
15	3	1	4	2	0.524	0.6	634.9978548	64.73162836	0.336688523	0.345824996	0.334682011	0.336349506	54.36651221	76.69403853	0.079	970.0284169	8442.704344	0.075	-5.012280703	7.775048088
15	3	1	3	3	0.548	0.51	634.8396069	64.71549659	0.368236519	0.349294294	0.348788234	0.350362016	55.95799305	48.89462596	0.083	587.3400036	5332.571303	0.079	-7.819611037	7.618266346
15	3	1	4	3	0.55	0.51	634.8396069	64.71549659	0.370929281	0.401230697	0.367119671	0.36878779	57.9719862	69.45384393	0.075	924.4771832	10052.76996	0.07	-6.309839874	8.011156027
15	4	2	1	1	0.358	0.164	637.7434577	65.0115149	0.157156299	0.147716653	0.144417566	0.144768441	54.38954279	59.70957616	0.071	839.4525892	2036.716114	0.008	-2.610795552	2.566141449
15	4	2	2	1	0.357	0.156	637.7434577	65.0115149	0.156279557	0.166241936	0.145277072	0.145748831	53.70995576	67.88597385	0.066	1026.913651	1742.768188	0.007	-2.557889648	2.628569627
15	4	2	1	2	0.357	0.155	637.7078281	65.00788282	0.156279557	0.112189229	0.130791413	0.131108408	51.30267712	71.70668845	0.064	1119.272915	2374.173613	0.022	-2.724178241	2.356777167
15	4	2	2	2	0.413	0.163	637.7078281	65.00788282	0.20915384	0.29816415	0.206055322	0.20670904	67.86148383	73.84642895	0.063	1171.235249	2612.144753	0.047	-3.168440442	3.350220504
15	4	2	1	3	0.407	0.16	637.7236909	65.00949987	0.203120874	0.215472388	0.193506674	0.193927034	64.79807163	71.79135372	0.064	1120.953959	2084.464582	0.02	-3.103465371	3.185428117
15	4	2	2	3	0.407	0.164	637.7236909	65.00949987	0.203120874	0.188080206	0.192092091	0.192642003	66.24202335	72.86673501	0.068	1070.834446	2630.077148	0.013	-3.238170701	3.244622163
15	4	2	3	1	0.526	0.508	636.1973085	64.85390057	0.33926357	0.336995063	0.336585359	0.336782182	54.58674359	29.32159798	0.176	166.3529297	1873.441673	0.011	-7.197440267	7.02500473
15	4	2	4	1	0.542	0.508	636.1973085	64.85390057	0.360217089	0.372764717	0.36785573	0.368117219	57.15445727	45.7506792	0.081	563.3212486	3307.588258	0.014	-4.623939487	7.550873507
15	4	2	3	2	0.549	0.57	636.5661026	64.89149542	0.369581674	0.37029019	0.370405325	0.370787878	57.17783683	32.58655062	0.087	374.1400255	1796.537424	0.006	-7.76427321	7.553240506
15	4	2	4	2	0.55	0.57	636.5661026	64.89149542	0.370929281	0.371408655	0.373692843	0.37398948	56.56988605	37.54112899	0.082	456.1892847	2861.546013	0.016	-5.782904496	7.789273104
15	4	2	3	3	0.555	0.541	636.189527	64.85310733	0.377704105	0.374807172	0.374875471	0.37512229	57.4030959	27.90105323	0.086	323.8714478	1880.249151	0.015	-7.962137712	7.721713767
15	4	2	4	3	0.557	0.541	636.189527	64.85310733	0.380431202	0.386834903	0.381478795	0.3816583	56.94300537	64.63175278	0.07	922.9759314	5275.460407	0.015	-4.967515307	8.059178769
15	4	1	1	1	0.377	0.165	631.9827182	64.42426559	0.174280356	0.172305649	0.16134802	0.161194003	60.60654927	63.08104505	0.073	863.3988312	3174.735453	0.014	-2.870655553	2.864857405
15	4	1	2	1	0.4	0.164	631.9827182	64.42426559	0.196194	0.197204017	0.180587853	0.180557846	67.90900784	73.90010513	0.074	998.2158699	2834.335763	0.013	-3.245594778	3.149850445
15	4	1	1	2	0.386	0.165	631.8181279	64.40748727	0.182700758	0.18670116	0.178105709	0.178009395	68.47619591	60.26830364	0.076	791.7762041	2574.70066	0.02	-2.952123641	3.053708769
15	4	1	2	2	0.363	0.169	631.8181279	64.40748727	0.161576795	0.151340917	0.150160809	0.150093119	57.9676197	65.97229887	0.073	901.9775813	1550.751384	0.012	-2.759745191	2.635292969
15	4	1	1	3	0.473	0.164	632.2104997	64.44748562	0.274339296	0.301290977	0.259158946	0.258981006	86.48998709	72.93705805	0.072	1012.514719	5480.1207	0.012	-4.139057422	4.107825249
15	4	1	2	3	0.466	0.166	632.2104997	64.44748562	0.266279402	0.237488006	0.246338775	0.245997573	83.40567395	71.28082587	0.074	961.3819384	6102.643047	0.011	-4.137445892	3.904027298
15	4	1	3	1	0.555	0.686	633.6796269	64.59724833	0.377704105	0.403594994	0.384698304	0.385366015	58.78594631	34.53475276	0.083	414.5426306	2881.54689	0.08	-8.645378753	8.665386621
15	4	1	4	1	0.506	0.686	633.6796269	64.59724833	0.313954544	0.285681535	0.31633906	0.317082184	51.02974311	53.01680936	0.076	696.7361305	4668.619915	0.071	-5.315695616	8.083639922
15	4	1	3	2	0.565	0.66	631.8573484	64.41148541	0.391437685	0.397791717	0.412275268	0.41300466	60.9932631	30.78736637	0.094	327.135393	1874.044656	0.025	-8.636988559	9.096026073
15	4	1	4	2	0.573	0.66	631.8573484	64.41148541	0.402601124	0.406238746	0.436352194	0.437224382	62.02759258	63.93704436	0.081	787.7112909	5664.207209	0.076	-5.917412192	9.913236272
15	4	1	3	3	0.559	0.647	633.2482012	64.55326883	0.383168108	0.374734323	0.378944191	0.379470834	59.06891123	42.39398019	0.079	535.6737823	5330.016686	0.076	-8.597710551	8.486990394
15	4	1	4	3	0.572	0.647	633.2482012	64.55326883	0.401197111	0.419361733	0.40781765	0.408656251	61.0105958	54.22653359	0.083	653.1600216	4895.491828	0.025	-6.614257204	9.040838835
15	5	2	1	1	0.458	0.181	637.525543	64.98930069	0.257215239	0.268645979	0.246793795	0.247880411	74.99304741	64.66602895	0.075	860.2893	1769.214298	0.009	-3.957449799	3.947934865
15	5	2	2	1	0.464	0.186	637.525543	64.98930069	0.263998646	0.242828165	0.247764398	0.248817947	74.49417685	65.03855181	0.075	865.8081572	1689.047256	0.006	-4.142968184	4.022687317
15	5	2	1	2	0.486	0.195	637.7176482	65.00888388	0.289626488	0.296496372	0.276915389	0.278130739	82.62360973	59.3900367	0.087	682.0800746	1708.228066	0.011	-4.527001053	4.397706397
15	5	2	2	2	0.491	0.181	637.7176482	65.00888388	0.295616536	0.2780029	0.276509491	0.277544669	77.79541555	66.07358477	0.082	804.7849402	3619.812954	0.013	-4.458872359	4.417624857
15	5	2	1	3	0.45	0.19	637.4362092	64.98019401	0.248308031	0.254506766	0.236571629	0.237492034	70.06068037	60.12016522	0.082	731.9059441	1734.990203	0.028	-3.917797386	3.948821775
15	5	2	2	3	0.466	0.179	637.4362092	64.98019401	0.266279402	0.248775291	0.246771781	0.247848123	76.55821578	69.76110289	0.068	1025.086107	3184.662698	0.01	-4.103001179	4.156000639
15	5	2	3	1	0.554	0.704	635.5046236	64.78328834	0.376344236	0.370018541	0.365259694	0.365595152	52.77239832	22.28923596	0.099	223.7062152	1439.56879	0.002	-9.022952295	8.735939406
15	5	2	4	1	0.571	0.704	635.5046236	64.78328834	0.39979555	0.407896664	0.390965039	0.391451095	54.71947815	45.44628832	0.079	573.7727589	2813.997324	0.072	-8.705109259	9.301928006
15	5	2	3	2	0.545	0.661	635.8906862	64.82264353	0.364215768	0.360504911	0.3614343	0.361905073	54.1244923	28.52984543	0.082	347.394416	1497.779089	0.01	-8.537176421	8.23391817
15	5	2	4	2	0.547	0.661	635.8906862	64.82264353	0.366893816	0.370623021	0.365626449	0.366086225	53.11537787	42.24048652	0.078	540.9236751	3033.507881	0.015	-4.563561164	8.543557991
15	5	2	3	3	0.532	0.711	635.8235909	64.81580384	0.347047567	0.34572598	0.346451822	0.346794864	50.10806049	37.31759628	0.089	418.2569885	2048.883021	0.081	-8.489105548	8.301891336
15	5	2	4	3	0.559	0.711	635.8235909	64.81580384	0.383168108	0.370172776	0.369466656	0.370144922	52.78752714	45.74979903	0.074	616.299476	3755.56555	0.012	-7.747668201	8.915709378
15	5	1	1	1	0.46	0.178	631.8603264	64.41178899	0.259466565	0.251083002	0.244481404	0.244655421	76.7993208	62.85619548	0.079	794.720468	3807.532811	0.014	-4.028936853	4.256559611
15	5	1	2	1	0.443	0.186	631.8603264	64.41178899	0.240642977	0.241433726	0.219679491	0.219950248	74.38403048	69.023079	0.075	920.3408402	2296.163518	0.009	-3.921145863	3.698038471
15	5	1	1	2	0.426	0.182	631.8562492	64.41137335	0.22252814	0.220756369	0.208620304	0.208821527	70.83632314	59.6964449	0.084	708.9346183	1676.877768	0.008	-3.613581535	3.662050856
15	5	1	2	2	0.462	0.177	631.8562492	64.41137335	0.261727701	0.262488297	0.246727827	0.247169477	77.04745505	72.15837449	0.075	961.9522678	3347.390201	0.012	-4.041932457	4.023923335
15	5	1	1	3	0.453	0.186	631.9005996	64.41589443	0.251629841	0.244456244	0.237742717	0.23811324	73.99123126	68.34570938	0.072	947.8876032	1825.946857	0.01	-3.961824121	3.86492413
15	5	1	2	3	0.485	0.188	631.9005996	64.41589443	0.288435835	0.290652069	0.269302366	0.269676404	81.89109804	70.84788685	0.068	1041.586187	2700.26523	0.009	-4.475918151	4.464590061
15	5	1	3	1	0.54	0.654	630.620493	64.28540047	0.357563565	0.360744285	0.361889211	0.361677406	54.57212117	35.20721631	0.093	378.3915723	1631.474631	0.085	-8.466465482	8.258331225
15	5	1	4	1	0.538	0.654	630.620493	64.28540047	0.354919851	0.360498479	0.366331842	0.366099207	55.46066315	78.57476134	0.078	1006.925998	6585.476592	0.07	-5.602588513	8.648293206
15	5	1	3	2	0.525	0.69	630.9584677	64.31985358	0.33797482	0.333881208	0.335479763	0.335236588	52.5519233	48.07924502	0.091	527.0534386	5007.007667	0.086	-8.693034109	7.769003211
15	5	1	4	2	0.559	0.69	630.9584677	64.31985358	0.383168108	0.389569025	0.380732883	0.380688402	55.48281186	55.51536269	0.078	710.3820068	6056.916773	0.015	-7.693020371	9.13255127
15	5	1	3	3	0.525	0.686	630.9936309	64.32343812	0.33797482	0.337211406	0.339339326	0.339212977	52.77217902	34.43099537	0.106	323.3731328	1324.400599	0.008	-8.412774146	8.070858321
15	5	1	4	3	0.541	0.686	630.9936309	64.32343812	0.358889101	0.365260729	0.364693941	0.364748632	54.869436	46.693866	0.097	481.2967201	2432.861249	0.09	-4.832056346	8.745139042
16	1	2	1	1	0.482	0.172	681.0295336	69.42409387	0.284878593	0.288583282	0.282059829	0.282658587	90.73699726	72.38596458	0.073	991.4267551	2212.77645	0.033	-4.238720223	4.174682545
16	1	2	2	1	0.467	0.171	681.0295336	69.42409387	0.267423458	0.253972785	0.256394267	0.256789507	82.9118355	67.88896674	0.069	983.0400782	1826.599282	0.006	-4.141855458	4.059837587
16	1	2	1	2	0.445	0.154	680.0727315	69.32655754	0.24282073	0.243338382	0.23854514	0.238735508	81.97025085	73.89592361	0.07	1053.791171	1780.125891	0.034	-3.542422484	3.680218154
16	1	2	2	2	0.396	0.183	680.0727315	69.32655754	0.192289739	0.182658265	0.179654196	0.17980688	74.21254931	55.91767625	0.091	613.9156602	1342.486967	0.01	-3.379675454	3.011122998
16	1	2	1	3	0.416	0.144	679.2908528	69.24685289	0.21220343	0.202220548	0.209918452	0.209842503	79.92648341	82.15218111	0.063	1303.289989	2121.973691	0.053	-3.105691118	3.266754437
16	1	2	2	3	0.35	0.158	679.2908528	69.24685289	0.150211031	0.15589213	0.144923655	0.144946067	59.3321564	64.72712929	0.077	840.5614312	1701.304754	0.036	-2.539911678	2.469520424
16	1	2	3	1	0.581	0.613	680.8353564	69.40429946	0.413921518	0.396176463	0.398058347	0.398828223	57.43907473	33.32516887	0.067	497.0034907	1816.313989	0.061	-8.689965108	7.883997974
16	1	2	4	1	0.57	0.613	680.8353564	69.40429946	0.398396441	0.419934165	0.388683424	0.38916919	54.22403315	54.15716359	0.071	761.3848233	3058.888306	0.064	-6.716608452	8.597552655
16	1	2	3	2	0.578	0.601	680.4008728	69.36000823	0.409657977	0.391162079	0.391037829	0.391351823	58.19123872	46.9995619	0.068	690.1077952	4092.848419	0.062	-8.615288228	7.535831404
16	1	2	4	2	0.559	0.601	680.4008728	69.36000823	0.383168108	0.406610628	0.370328612	0.37052335	52.43192453	40.11749812	0.065	616.8018965	1822.519968	0.059	-7.010354732	8.488638106
16	1	2	3	3	0.582	0.571	679.8065423	69.29942224	0.415347603	0.40519623	0.403896686	0.404077975	55.22800168	27.82721613	0.076	364.9741828	1387.890359	0.01	-8.666707898	8.100905471
16	1	2	4	3	0.567	0.571	679.8065423	69.29942224	0.39421383	0.417279816	0.395768011	0.395927663	52.82891954	35.92281032	0.081	443.0728333	2224.116667	0.007	-7.031020839	8.586266167
16	1	1	1	1	0.47	0.197	678.7671819	69.19346992	0.270870341	0.263292188	0.261978342	0.263068345	85.69162774	64.81464227	0.099	654.2568696	2665.424934	0.027	-4.444052262	4.376400935
16	1	1	2	1	0.474	0.185	678.7671819	69.19346992	0.27550052	0.280331812	0.267588149	0.268646266	88.49955464	66.37895173	0.088	752.8791119	2241.97457	0.027	-4.290568779	4.402430539
16	1	1	1	2	0.441	0.19	676.7705863	68.98993713	0.238475033	0.229436215	0.230359339	0.230617598	83.4670453	65.359387	0.094	694.8947437	2151.473188	0.029	-4.04501231	3.856444114
16	1	1	2	2	0.482	0.205	676.7705863	68.98993713	0.284878593	0.302556042	0.284263235	0.284812112	91.7077005	62.88641765	0.104	604.5614126	1807.65493	0.026	-4.640057978	4.492868673
16	1	1	1	3	0.425	0.183	676.3786143	68.94997954	0.221484633	0.208388081	0.223918423	0.22404637	77.96881427	64.99102727	0.087	746.5698664	2457.288619	0.028	-3.592051422	3.686098439
16	1	1	2	3	0.393	0.174	676.3786143	68.94997954	0.189387294	0.192135359	0.182191283	0.182429392	72.974886	65.50618333	0.087	751.8977334	1502.828582	0.043	-3.235201039	3.245678272
16	1	1	3	1	0.563	0.551	675.5675683	68.86730158	0.38867135	0.388683086	0.391814302	0.391739835	57.63161473	52.97158327	0.082	646.2056448	5389.640533	0.079	-7.738360647	7.861448077
16	1	1	4	1	0.531	0.551	675.5675683	68.86730158	0.345744103	0.351647303	0.353186002	0.353245636	57.50064435	58.53126096	0.073	799.8089611	7562.950603	0.07	-6.386077448	7.409564088
16	1	1	3	2	0.558	0.687	675.3988941	68.85010694	0.381798429	0.385100018	0.384824577	0.38463593	56.43580905	31.41636369	0.087	360.5533678	1131.879142	0.024	-8.297977615	8.06657035
16	1	1	4	2	0.534	0.687	675.3988941	68.85010694	0.349661852	0.342999126	0.347468715	0.347162432	54.31910363	32.20140242	0.084	381.9892396	973.9999396	0.004	-6.951699985	7.826174297
16	1	1	3	3	0.571	0.653	675.1530513	68.82504575	0.39979555	0.390725169	0.391446363	0.39114626	54.51507263	53.53981185	0.066	809.8839953	9509.619541	0.064	-8.699307335	8.582570765
16	1	1	4	3	0.515	0.653	675.1530513	68.82504575	0.32522221	0.365945889	0.346865013	0.346487893	52.07880361	34.11170998	0.096	355.2031783	1426.370283	0.092	-6.832975224	8.183938048
16	2	2	1	1	0.378	0.166	679.3893738	69.25689611	0.175206147	0.154622909	0.167647629	0.167642059	64.83473732	69.33071318	0.076	911.0056124	1539.196903	0.007	-2.889330745	2.899821228
16	2	2	2	1	0.374	0.162	679.3893738	69.25689611	0.1715177	0.192479079	0.163311845	0.163276059	63.2258213	66.52377249	0.081	819.9174589	1394.22939	0.046	-2.905193171	2.895140534
16	2	2	1	2	0.427	0.159	679.023964	69.21964627	0.223574099	0.210254413	0.226441959	0.226377749	79.82336572	71.28250816	0.075	950.4334421	1893.104156	0.025	-3.357389803	3.532978057
16	2	2	2	2	0.364	0.189	679.023964	69.21964627	0.162468251	0.166354018	0.156352848	0.156241513	64.66290479	50.18647432	0.092	544.2096577	1524.711634	0.007	-2.86119762	2.700599801
16	2	2	1	3	0.414	0.163	678.7959893	69.19640655	0.210167918	0.195282736	0.205425924	0.20528856	76.46399128	65.65947896	0.076	863.3301219	1500.511445	0.04	-3.330111556	3.342254613
16	2	2	2	3	0.41	0.156	678.7959893	69.19640655	0.206126321	0.227378565	0.206186861	0.206050357	71.86323935	70.39310627	0.073	964.0020743	1636.501166	0.029	-3.145773641	3.261110743
16	2	2	3	1	0.55	0.708	680.123018	69.33168374	0.370929281	0.361413098	0.361642177	0.362121374	57.58158257	35.9336434	0.07	512.7443422	2050.866102	0.009	-7.501779331	7.113642562
16	2	2	4	1	0.555	0.708	680.123018	69.33168374	0.377704105	0.389674668	0.371782143	0.372129395	55.55054258	51.43521414	0.063	815.9168484	3898.794684	0.056	-4.447605426	7.495041766
16	2	2	3	2	0.558	0.662	680.0888674	69.32820243	0.381798429	0.37594346	0.375700211	0.376143452	53.58939684	36.55525329	0.073	500.1779527	1524.920542	0.01	-8.262799141	8.044016576
16	2	2	4	2	0.549	0.662	680.0888674	69.32820243	0.369581674	0.370132806	0.359677595	0.360153348	53.37711402	29.68517757	0.066	448.7788405	1870.667282	0.006	-7.311498545	7.913666412
16	2	2	3	3	0.572	0.747	679.6212525	69.28053381	0.401197111	0.386266888	0.388901506	0.389134679	54.71248117	40.53317499	0.073	554.7942004	2092.21829	0.002	-8.911419295	8.017707797
16	2	2	4	3	0.556	0.747	679.6212525	69.28053381	0.379066427	0.39846251	0.371497126	0.371679549	50.98808906	36.54922762	0.074	492.6035635	1805.269	0.008	-7.658169377	8.722218544
16	2	1	1	1	0.457	0.19	676.5413857	68.96657245	0.256093254	0.238921252	0.254951908	0.255231503	82.35558789	72.36172283	0.089	813.0612114	2368.683758	0.027	-4.13712522	4.250407256
16	2	1	2	1	0.429	0.218	676.5413857	68.96657245	0.225673375	0.233697346	0.217019994	0.217392832	78.49136052	52.27315019	0.109	478.9782219	1358.919208	0.027	-4.018767025	3.764340116
16	2	1	1	2	0.434	0.18	676.5119187	68.96356858	0.230964482	0.20005599	0.220812052	0.221075815	78.702293	65.34899647	0.085	767.3650941	2290.049707	0.023	-3.761810283	3.730137376
16	2	1	2	2	0.438	0.194	676.5119187	68.96356858	0.235241511	0.275965748	0.232182056	0.232628559	82.21797547	61.31454748	0.092	665.2283616	2684.170843	0.033	-3.86953862	3.859813991
16	2	1	1	3	0.441	0.186	676.7132911	68.98409647	0.238475033	0.220855934	0.233224533	0.233434502	81.99445713	62.98031318	0.093	676.3425791	1638.783514	0.027	-3.898324825	3.855449252
16	2	1	2	3	0.447	0.179	676.7132911	68.98409647	0.245008293	0.26387147	0.240406716	0.240870175	83.51181523	67.68212152	0.085	796.0658349	2140.348393	0.03	-3.882472624	3.949441956
16	2	1	3	1	0.545	0.754	676.3147901	68.94347331	0.364215768	0.370562993	0.372641944	0.373123472	56.08414637	53.57664508	0.071	754.2451692	5169.597395	0.063	-7.791252638	7.699642688
16	2	1	4	1	0.528	0.754	676.3147901	68.94347331	0.341848426	0.32375689	0.339046342	0.339579542	56.08569984	55.99094178	0.072	775.9436453	6246.71168	0.068	-6.986664993	7.646048699
16	2	1	3	2	0.536	0.645	676.3878414	68.95092015	0.352285946	0.3607876	0.363547235	0.364141827	52.65258356	28.6930181	0.086	333.3783528	1033.488746	0.011	-7.95647226	7.985675955
16	2	1	4	2	0.537	0.645	676.3878414	68.95092015	0.353601672	0.327736249	0.347782785	0.348372974	53.80186596	39.06285796	0.062	629.2788369	2753.117719	0.058	-6.823546078	7.937496611
16	2	1	3	3	0.539	0.715	676.4780213	68.96011308	0.356240482	0.351707801	0.353258664	0.353845087	51.53616912	36.60043302	0.094	389.2552362	1379.493097	0.086	-7.962445116	8.14114863
16	2	1	4	3	0.533	0.715	676.4780213	68.96011308	0.348353483	0.34560502	0.339418475	0.339792052	55.50756923	41.70787824	0.058	718.3937935	3173.863705	0.054	-4.520608303	7.735344063
16	3	2	1	1	0.477	0.173	679.0499334	69.22229358	0.278998904	0.259265258	0.275067143	0.275279222	81.87633655	71.1975831	0.079	900.30994	1909.067053	0.03	-4.265802715	4.388180163
16	3	2	2	1	0.481	0.179	679.0499334	69.22229358	0.28369775	0.30645709	0.282017285	0.282051895	87.98091868	67.56060451	0.084	804.3015097	1737.157118	0.029	-4.355895344	4.315420094
16	3	2	1	2	0.454	0.181	679.066429	69.22397515	0.252742016	0.232965046	0.246775708	0.24685509	83.53576947	65.37157091	0.079	827.7094987	1611.147002	0.036	-3.996320047	3.786278437
16	3	2	2	2	0.461	0.178	679.066429	69.22397515	0.260595907	0.285057372	0.258122191	0.258448175	78.98818051	67.5137478	0.077	876.2184567	1755.316705	0.039	-4.013096802	4.097481096
16	3	2	1	3	0.44	0.171	679.1101865	69.22843579	0.23739474	0.213620539	0.231330369	0.231406541	77.56698007	69.18948761	0.082	843.2616202	1685.434586	0.029	-3.742444582	3.667515647
16	3	2	2	3	0.438	0.159	679.1101865	69.22843579	0.235241511	0.258881172	0.227767464	0.227951357	80.44742739	71.83348784	0.074	969.9400495	2049.880203	0.008	-3.605623	3.696679113
16	3	2	3	1	0.56	0.506	678.4308195	69.15918116	0.38454024	0.377574065	0.378386707	0.378168526	53.55792219	38.37899691	0.077	497.3675496	1673.241326	0.071	-7.813749897	7.640481642
16	3	2	4	1	0.522	0.506	678.4308195	69.15918116	0.334123287	0.346571731	0.333174816	0.333157574	50.05387136	51.58288372	0.063	816.6093178	4093.744247	0.056	-6.380712004	7.469872493
16	3	2	3	2	0.549	0.598	678.4056429	69.15661467	0.369581674	0.361031815	0.36269086	0.362717667	52.87939297	29.82997375	0.088	337.4422497	1117.463606	0.01	-8.442004934	7.616610029
16	3	2	4	2	0.527	0.598	678.4056429	69.15661467	0.340554771	0.364303527	0.348441411	0.348384877	47.65601586	36.77348887	0.071	518.2399179	1857.812165	0.063	-6.865340822	8.236191131
16	3	2	3	3	0.558	0.629	678.1158028	69.12706839	0.381798429	0.379698698	0.380755081	0.380601963	52.63027736	36.87224208	0.08	459.4166329	2013.248981	0.071	-8.287014888	8.038435544
16	3	2	4	3	0.532	0.629	678.1158028	69.12706839	0.347047567	0.349122508	0.344947495	0.344801745	49.84192983	34.35036456	0.058	590.3371402	2007.607197	0.051	-7.031983007	8.067873031
16	3	1	1	1	0.465	0.205	676.1067555	68.92226628	0.265137798	0.255173552	0.262468597	0.262968616	86.70041705	60.50236339	0.092	656.1629728	2068.127003	0.039	-4.347266394	4.332315024
16	3	1	2	1	0.434	0.186	676.1067555	68.92226628	0.230964482	0.230622273	0.220188684	0.220470712	75.78949016	63.72947724	0.085	748.5278428	1874.575619	0.028	-3.87061697	3.932097329
16	3	1	1	2	0.487	0.212	676.0298201	68.91442349	0.290819592	0.294586098	0.283122472	0.283556595	89.53153557	61.09911085	0.095	641.8272932	2080.116074	0.019	-4.759661585	4.503596851
16	3	1	2	2	0.469	0.224	676.0298201	68.91442349	0.269718928	0.269433296	0.266693928	0.267099988	79.00821031	57.34068138	0.114	502.6091171	1244.877279	0.028	-4.678655776	4.557578895
16	3	1	1	3	0.481	0.194	676.0334843	68.91479702	0.28369775	0.282194171	0.281307336	0.281655479	88.41002506	66.45466863	0.094	705.5304733	2323.158551	0.028	-4.504326534	4.528360901
16	3	1	2	3	0.477	0.191	676.0334843	68.91479702	0.278998904	0.274735542	0.272055811	0.272522504	88.43560237	63.01839645	0.088	715.0529263	1894.223093	0.023	-4.42534695	4.452295778
16	3	1	3	1	0.543	0.61	674.8407395	68.79320871	0.361547529	0.370987435	0.370383793	0.37031569	52.78102783	52.79619992	0.086	614.0140981	5670.763253	0.083	-7.780819993	8.040336929
16	3	1	4	1	0.529	0.61	674.8407395	68.79320871	0.343144532	0.327214854	0.343765977	0.343704401	54.74204514	36.76162295	0.085	432.4093044	2019.385381	0.074	-7.063028898	7.513812657
16	3	1	3	2	0.543	0.568	674.8820053	68.79741535	0.361547529	0.368650838	0.372167429	0.372109917	53.79682727	36.27200219	0.081	446.9734383	2930.924061	0.077	-7.843899095	7.93130413
16	3	1	4	2	0.54	0.568	674.8820053	68.79741535	0.357563565	0.336692906	0.352795987	0.35283595	53.11514418	40.13537407	0.078	514.3939519	4059.890893	0.074	-7.421848525	7.770197799
16	3	1	3	3	0.539	0.55	674.8562292	68.79478773	0.356240482	0.366969742	0.366692271	0.36666954	54.22583626	40.43155146	0.089	453.6305258	3009.821047	0.084	-7.755421551	7.820793774
16	3	1	4	3	0.532	0.55	674.8562292	68.79478773	0.347047567	0.324398685	0.343919093	0.343729616	53.64230991	51.88314577	0.073	709.1848204	8535.96645	0.063	-7.595596306	7.599811464
16	4	2	1	1	0.468	0.169	679.3966689	69.25763977	0.268569967	0.251893208	0.259712374	0.260081942	79.80513965	68.38494664	0.08	853.0484896	1876.03852	0.03	-4.068275797	4.21397548
16	4	2	2	1	0.457	0.17	679.3966689	69.25763977	0.256093254	0.277245562	0.252849787	0.253298753	81.71774496	69.09374931	0.081	852.4281319	1793.303965	0.026	-3.937321147	3.93643113
16	4	2	1	2	0.463	0.182	679.3295936	69.25080212	0.262861947	0.234286452	0.251057688	0.25142098	79.89090723	68.19588879	0.073	933.1774606	1778.896362	0.029	-4.16990309	4.116665742
16	4	2	2	2	0.455	0.191	679.3295936	69.25080212	0.253856643	0.295742958	0.254509055	0.254729897	75.66548803	62.28779837	0.088	707.2202296	1530.956996	0.041	-4.112868094	4.088146791
16	4	2	1	3	0.447	0.176	679.1389873	69.23137174	0.245008293	0.234779725	0.246537905	0.246819224	83.49539228	67.81174318	0.087	778.1868418	1694.751917	0.031	-3.862567002	3.813907401
16	4	2	2	3	0.456	0.176	679.1389873	69.23137174	0.254973722	0.260322125	0.252147072	0.252422562	82.42651273	66.40183322	0.082	808.3393066	1735.19601	0.03	-3.967365846	3.936588021
16	4	2	3	1	0.561	0.478	679.1042372	69.22782931	0.385914824	0.372485675	0.37185029	0.372311536	53.15900816	41.39448006	0.073	566.1651384	2220.927646	0.067	-7.643537038	7.763186828
16	4	2	4	1	0.542	0.478	679.1042372	69.22782931	0.360217089	0.375693141	0.350039268	0.350378532	50.12297252	43.74237977	0.068	642.4439484	3002.549727	0.061	-7.044162828	7.474157862
16	4	2	3	2	0.542	0.603	679.4898068	69.26713424	0.360217089	0.353767966	0.353907282	0.354464678	57.37488416	31.99468296	0.09	355.2013238	1389.114781	0.003	-7.787391681	6.742189229
16	4	2	4	2	0.532	0.603	679.4898068	69.26713424	0.347047567	0.344597036	0.333567728	0.33421219	51.61838091	33.56902267	0.062	540.8071476	1893.105604	0.003	-7.124984226	7.673823984
16	4	2	3	3	0.548	0.683	679.5888208	69.27722772	0.368236519	0.363425178	0.363448668	0.363754138	49.39808407	35.0432614	0.08	437.535551	1474.654852	0.013	-8.409744076	8.030844021
16	4	2	4	3	0.503	0.683	679.5888208	69.27722772	0.310242798	0.320271872	0.312112785	0.312569497	48.58350955	40.5040746	0.076	532.954048	2464.301844	0.068	-6.123806625	7.932200598
16	4	1	1	1	0.523	0.204	674.0794071	68.71559855	0.335404679	0.318341467	0.331217211	0.33066324	87.50528232	65.65030496	0.088	744.9132391	3017.509916	0.03	-5.255225403	5.35010335
16	4	1	2	1	0.486	0.213	674.0794071	68.71559855	0.289626488	0.306029107	0.282934026	0.282599508	87.16482858	56.61363769	0.104	543.7643991	1483.651488	0.043	-4.81664452	4.730396782
16	4	1	1	2	0.44	0.184	674.2336576	68.73132283	0.23739474	0.224278455	0.241178718	0.24072603	83.87480932	67.60149243	0.093	726.3846277	2446.046331	0.032	-3.869483793	3.912544107
16	4	1	2	2	0.436	0.184	674.2336576	68.73132283	0.233098091	0.23661133	0.224905601	0.224513579	83.15114953	64.12869444	0.093	688.4122395	1554.313166	0.044	-3.92790815	3.747442898
16	4	1	1	3	0.443	0.185	674.2347568	68.73143489	0.240642977	0.230843669	0.241958096	0.241741201	83.38598936	66.12418331	0.09	733.4085532	1682.054219	0.028	-3.931052082	3.907229802
16	4	1	2	3	0.455	0.193	674.2347568	68.73143489	0.253856643	0.264294317	0.253743568	0.253211636	86.85217333	63.56742016	0.093	682.6492484	1991.956086	0.033	-4.150243016	4.09156671
16	4	1	3	1	0.53	0.517	677.2491206	69.03871888	0.344443091	0.35056512	0.350368533	0.351507365	54.5127893	35.57757212	0.092	386.3049667	2596.513998	0.074	-7.222137138	7.209771373
16	4	1	4	1	0.494	0.517	677.2491206	69.03871888	0.299239994	0.286329122	0.301014093	0.301924418	48.50671884	59.6582623	0.068	875.4891174	5802.541045	0.061	-5.548390801	6.864535834
16	4	1	3	2	0.529	0.554	677.5471153	69.06909643	0.343144532	0.343991269	0.345413281	0.346617524	53.97828952	40.25809144	0.091	441.8477084	2525.007695	0.085	-7.571860795	7.445543745
16	4	1	4	2	0.526	0.554	677.5471153	69.06909643	0.33926357	0.339998287	0.34726846	0.34841364	52.81094056	58.88233972	0.073	806.0242965	5468.581747	0.063	-6.545168999	7.528954184
16	4	1	3	3	0.534	0.594	677.5369487	69.06806005	0.349661852	0.356697678	0.357115447	0.358178031	51.77239667	24.00023975	0.104	229.5088462	1080.817963	0.006	-7.679323684	7.632755612
16	4	1	4	3	0.514	0.594	677.5369487	69.06806005	0.323960438	0.316060595	0.333466354	0.334676207	53.00747597	58.52299886	0.08	731.2786831	5428.848005	0.075	-5.995982761	7.541808124
16	5	2	1	1	0.474	0.16	679.360433	69.25394589	0.27550052	0.262546588	0.266401394	0.266436981	72.66802252	80.18763304	0.07	1143.716161	1863.431727	0.04	-4.102305176	4.533454229
16	5	2	2	1	0.47	0.184	679.360433	69.25394589	0.270870341	0.280657546	0.258323959	0.258190053	84.72074419	65.04697952	0.079	821.9154207	1550.669765	0.038	-4.22153466	3.979983937
16	5	2	1	2	0.467	0.166	679.3755496	69.25548688	0.267423458	0.252434346	0.259215545	0.259178728	80.30351949	72.40321635	0.079	915.6446742	1579.080661	0.045	-4.055241884	4.16174586
16	5	2	2	2	0.442	0.207	679.3755496	69.25548688	0.239557779	0.261702895	0.238410522	0.238313833	82.90866749	53.88627195	0.092	585.3107109	1171.170743	0.031	-4.017167474	3.785667513
16	5	2	1	3	0.449	0.177	679.2732179	69.24505519	0.247205666	0.23170625	0.244595947	0.244655574	76.70699973	67.98319371	0.084	809.1535316	1593.471183	0.04	-3.913608405	3.957735683
16	5	2	2	3	0.466	0.193	679.2732179	69.24505519	0.266279402	0.285555398	0.265968117	0.265967344	85.31741695	55.0397424	0.083	662.5465481	1656.869212	0.009	-4.179931398	4.156121583
16	5	2	3	1	0.564	0.556	680.2571286	69.34535496	0.390053291	0.374871058	0.376148218	0.376423815	52.91067998	28.91787058	0.078	370.3333475	1483.877328	0.004	-7.999281757	7.756278972
16	5	2	4	1	0.537	0.556	680.2571286	69.34535496	0.353601672	0.371382594	0.343885322	0.344212809	52.16195878	48.46164537	0.068	711.0171304	2729.815142	0.06	-6.66828404	7.696610237
16	5	2	3	2	0.551	0.674	679.8560227	69.30446626	0.372279341	0.362339188	0.362761658	0.362976478	53.25073125	34.90756268	0.062	562.2758231	1739.281846	0.057	-7.996486383	7.538517032
16	5	2	4	2	0.531	0.674	679.8560227	69.30446626	0.345744103	0.359978508	0.341157419	0.341409821	51.58073561	33.77805395	0.078	432.0049401	1446.082849	0.005	-6.78606193	7.845904086
16	5	2	3	3	0.543	0.593	679.8130047	69.30008101	0.361547529	0.349557807	0.352797705	0.353073428	50.69575766	23.74297369	0.059	401.2370881	1498.410947	0.007	-7.833066139	7.884458099
16	5	2	4	3	0.519	0.593	679.8130047	69.30008101	0.330293825	0.354125503	0.334294264	0.334436812	50.25873746	36.1130891	0.067	538.9130269	1500.864046	0.004	-3.953470708	7.669507708
16	5	1	1	1	0.453	0.194	674.6165556	68.77035543	0.251629841	0.241551155	0.255341694	0.255010528	83.75056988	66.12922053	0.096	687.8948137	1554.30344	0.023	-4.110197068	4.09219716
16	5	1	2	1	0.453	0.194	674.6165556	68.77035543	0.251629841	0.257502469	0.249222945	0.248958762	82.62762806	63.70608343	0.094	677.1426458	1374.574836	0.044	-4.167333899	4.139476956
16	5	1	1	2	0.454	0.217	674.6968088	68.77853643	0.252742016	0.240208432	0.254842982	0.254445162	82.18003783	56.34533971	0.111	507.377279	1025.756052	0.047	-4.345505136	4.125942007
16	5	1	2	2	0.464	0.193	674.6968088	68.77853643	0.263998646	0.268917169	0.255953336	0.255610709	78.22697139	65.37940808	0.096	680.752285	1533.181796	0.028	-4.386396929	4.352637744
16	5	1	1	3	0.447	0.173	674.3189007	68.74001251	0.245008293	0.227200991	0.247179459	0.246719934	81.42155027	70.656519	0.084	839.5072388	1971.195452	0.03	-3.796108133	4.04450261
16	5	1	2	3	0.427	0.193	674.3189007	68.74001251	0.223574099	0.230717608	0.213460044	0.212983261	82.5997577	62.1633579	0.095	653.1276088	2031.276907	0.029	-3.888440045	3.575200733
16	5	1	3	1	0.546	0.606	677.1242971	69.02599439	0.365553566	0.365473658	0.366194874	0.367189517	53.90592806	52.87906436	0.076	694.9784552	4448.903674	0.071	-7.706680013	7.688537708
16	5	1	4	1	0.513	0.606	677.1242971	69.02599439	0.322701117	0.3343739	0.337810778	0.338516018	53.73451281	55.10996305	0.076	724.7708166	4808.18861	0.069	-5.981681278	7.60025403
16	5	1	3	2	0.54	0.586	676.9131646	69.00447155	0.357563565	0.358227231	0.358468708	0.359256578	55.22767099	38.86646676	0.087	446.4444981	2302.169648	0.081	-7.964555962	7.196882266
16	5	1	4	2	0.516	0.586	676.9131646	69.00447155	0.326486435	0.329004623	0.332684716	0.333222311	50.83360996	46.27149413	0.078	592.4681082	3837.722311	0.074	-6.261466592	7.776248506
16	5	1	3	3	0.538	0.577	676.8745436	69.00053454	0.354919851	0.364374024	0.36505174	0.365744664	53.20836525	35.61160818	0.092	385.88863	1382.742911	0.087	-7.638191903	7.703227065
16	5	1	4	3	0.505	0.577	676.8745436	69.00053454	0.312714843	0.296517083	0.316535622	0.317085135	50.93048822	31.47366922	0.074	423.6336159	899.9930278	0.022	-6.385824113	7.195376537
17	1	2	1	1	0.438	0.175	890.1320253	90.73998444	0.235241511	0.253756269	0.226238977	0.225971833	71.51811498	62.66730191	0.079	793.0561062	1848.468468	0.031	-3.680743879	3.638490405
17	1	2	2	1	0.447	0.174	890.1320253	90.73998444	0.245008293	0.225240526	0.23270767	0.232470552	72.38561479	63.95339426	0.076	841.8139444	2015.759658	0.011	-3.780751131	3.781759516
17	1	2	1	2	0.435	0.178	890.0289207	90.72947396	0.23203006	0.235908497	0.223220632	0.222939317	72.09888846	62.70101381	0.083	755.5016255	2072.645104	0.01	-3.675411222	3.615304468
17	1	2	2	2	0.428	0.172	890.0289207	90.72947396	0.224622511	0.217048765	0.210806471	0.210583886	68.93012164	63.06484266	0.074	851.4262906	1741.66115	0.007	-3.526161306	3.559946811
17	1	2	1	3	0.412	0.17	889.4949034	90.67503628	0.208142215	0.224467978	0.197333985	0.196982573	62.36720416	62.71086545	0.075	835.5508099	2371.4355	0.011	-3.310133663	3.373485801
17	1	2	2	3	0.424	0.178	889.4949034	90.67503628	0.220443578	0.201498112	0.20472946	0.204446894	67.25753094	61.38128231	0.079	777.068997	1992.16904	0.008	-3.601802758	3.435554901
17	1	2	3	1	0.542	0.434	893.1598334	91.04863894	0.360217089	0.323866208	0.324999587	0.325635512	49.67771435	30.86657893	0.073	422.2761776	2036.823418	0.008	-7.054053478	7.005138011
17	1	2	4	1	0.54	0.434	893.1598334	91.04863894	0.357563565	0.42449657	0.350843322	0.351700801	50.44387043	48.11208658	0.074	649.8650063	2115.243042	0.009	-4.44748651	7.41476947
17	1	2	3	2	0.552	0.488	893.1352898	91.04613697	0.373631854	0.339145186	0.339815609	0.34043407	50.43519817	31.00219399	0.163	189.6415987	2121.671566	0.006	-7.759386061	7.184041322
17	1	2	4	2	0.53	0.488	893.1352898	91.04613697	0.344443091	0.422342064	0.353471936	0.354183013	48.85531232	45.20850787	0.086	524.5462198	2090.258921	0.013	-4.390390152	7.934290827
17	1	2	3	3	0.558	0.443	893.3314857	91.06613716	0.381798429	0.338878717	0.33972084	0.34048461	49.36616575	35.86547208	0.071	504.6572143	2214.214924	0.008	-7.460172189	7.402679628
17	1	2	4	3	0.532	0.443	893.3314857	91.06613716	0.347047567	0.429856272	0.344586817	0.345274917	48.10491415	38.05981134	0.09	422.4402308	3185.487043	0.013	-5.683739664	7.495182572
17	1	1	1	1	0.441	0.176	888.0773351	90.53052949	0.238475033	0.267891095	0.229139971	0.229194058	73.45378398	62.94572706	0.079	795.9703833	1692.799113	0.015	-3.73803635	3.794111376
17	1	1	2	1	0.424	0.176	888.0773351	90.53052949	0.220443578	0.188162095	0.205190304	0.205304466	69.36023803	60.54587365	0.076	795.5908749	2792.207241	0.008	-3.527255731	3.478910085
17	1	1	1	2	0.425	0.169	887.9425383	90.51678831	0.221484633	0.228337922	0.207539111	0.207648968	68.20022631	64.55145072	0.073	883.7549258	2737.392749	0.01	-3.460178342	3.486890453
17	1	1	2	2	0.447	0.172	887.9425383	90.51678831	0.245008293	0.237697483	0.230375919	0.230580455	75.27471984	64.3729203	0.074	869.051866	2218.814915	0.008	-3.730148773	3.779975618
17	1	1	1	3	0.415	0.183	889.2192738	90.64693862	0.211184448	0.219846836	0.19537372	0.195529821	67.16694967	60.63194283	0.081	747.7226089	4260.375539	0.014	-3.499798894	3.383930211
17	1	1	2	3	0.408	0.177	889.2192738	90.64693862	0.204120238	0.194239312	0.187334948	0.187429456	65.54433974	60.27495338	0.081	743.9990318	1927.588539	0.011	-3.412923373	3.362658889
17	1	1	3	1	0.536	0.486	887.6842971	90.49046323	0.352285946	0.323365483	0.325698685	0.325612388	48.4245964	29.63284643	0.081	364.5783547	2061.874736	0.008	-7.441099029	7.621940846
17	1	1	4	1	0.513	0.486	887.6842971	90.49046323	0.322701117	0.38447279	0.32666027	0.326567105	48.74838474	52.33523878	0.082	636.9489427	3374.499247	0.019	-4.474560411	7.67190966
17	1	1	3	2	0.528	0.452	888.0104264	90.52370882	0.341848426	0.317160694	0.317520941	0.317487707	48.78660867	30.68334292	0.175	174.805034	2334.416064	0.012	-7.135982653	7.306784407
17	1	1	4	2	0.51	0.452	888.0104264	90.52370882	0.318937871	0.384742879	0.332635277	0.332535481	50.68900435	52.37633391	0.093	562.9595104	4666.73323	0.019	-4.50352739	7.369783163
17	1	1	3	3	0.544	0.451	887.7031712	90.49238725	0.362880422	0.331861992	0.334284242	0.334117622	50.47055259	32.71789031	0.077	425.0066917	4396.060399	0.015	-7.26849807	7.492274608
17	1	1	4	3	0.515	0.451	887.7031712	90.49238725	0.32522221	0.392677712	0.330398167	0.330298802	51.12562236	38.37074151	0.097	394.6245264	3256.185509	0.019	-5.530868272	7.35763537
17	2	2	1	1	0.443	0.188	890.0181812	90.72837918	0.240642977	0.27240223	0.241115963	0.241142667	76.40531104	62.52762423	0.09	693.8647289	1429.762123	0.031	-3.82511976	3.792600758
17	2	2	2	1	0.452	0.172	890.0181812	90.72837918	0.250520119	0.207456697	0.237187764	0.23721434	73.72172054	66.75507768	0.078	855.4923675	1848.043595	0.007	-3.88537175	3.927305602
17	2	2	1	2	0.424	0.168	890.0702199	90.73368399	0.220443578	0.217682717	0.206710285	0.206562246	64.19090738	65.17744833	0.071	917.6709058	2106.935281	0.007	-3.471408297	3.446336443
17	2	2	2	2	0.422	0.169	890.0702199	90.73368399	0.218368827	0.223527478	0.206164735	0.205996434	68.48436519	64.17252936	0.078	822.4110532	1651.867238	0.033	-3.49652977	3.44883477
17	2	2	1	3	0.437	0.181	889.4813791	90.67365761	0.234168575	0.241037412	0.227582112	0.227248582	73.4876403	63.56410618	0.086	739.2688358	1938.15938	0.011	-3.735240619	3.612829193
17	2	2	2	3	0.432	0.164	889.4813791	90.67365761	0.228840682	0.216152595	0.214601719	0.214324823	70.90290527	64.94510264	0.073	889.3870031	1903.860554	0.009	-3.570640307	3.621405103
17	2	2	3	1	0.553	0.431	894.1863225	91.15327915	0.374986818	0.335550614	0.32647168	0.327173258	47.81962263	31.47401856	0.077	408.0810084	1166.606413	0.007	-7.473216826	7.223815012
17	2	2	4	1	0.518	0.431	894.1863225	91.15327915	0.329022243	0.403373857	0.317315704	0.318058042	47.40029124	49.91493496	0.085	586.3891526	2234.478034	0.014	-5.368478929	6.977288298
17	2	2	3	2	0.541	0.53	891.7997135	90.90998843	0.358889101	0.33351409	0.331028776	0.331671904	51.59787382	30.51270876	0.179	170.0927341	2340.666891	0.009	-7.991109188	6.874986242
17	2	2	4	2	0.532	0.53	891.7997135	90.90998843	0.347047567	0.40627517	0.352195537	0.352825906	47.99230757	40.89704624	0.094	434.7356016	2748.102869	0.014	-4.406758497	8.237738054
17	2	2	3	3	0.553	0.481	891.8165556	90.91170532	0.374986818	0.349302008	0.349813648	0.350251364	50.13595137	32.24150278	0.175	183.9461386	1159.036668	0.007	-7.792612016	7.42748069
17	2	2	4	3	0.531	0.481	891.8165556	90.91170532	0.345744103	0.396781718	0.346358791	0.346660517	48.53744037	38.48404326	0.09	427.341377	2588.555557	0.013	-4.329222134	7.782604246
17	2	1	1	1	0.437	0.174	890.1308528	90.73986491	0.234168575	0.229262413	0.214424655	0.215076215	73.13193595	64.983566	0.079	821.3547632	3224.712758	0.012	-3.737944987	3.6189785
17	2	1	2	1	0.452	0.175	890.1308528	90.73986491	0.250520119	0.258317767	0.235039098	0.235734113	77.00467297	66.07404591	0.078	846.0971776	1697.379649	0.033	-3.861605826	3.858734808
17	2	1	1	2	0.439	0.171	889.3298801	90.65821382	0.236316899	0.226134127	0.218241286	0.218790641	74.32348939	66.42917113	0.076	873.4207285	2755.183336	0.012	-3.704784226	3.62113021
17	2	1	2	2	0.447	0.173	889.3298801	90.65821382	0.245008293	0.255155186	0.227937879	0.228486891	77.96152701	65.92673458	0.077	855.1513453	3857.455219	0.012	-3.808485178	3.791437522
17	2	1	1	3	0.409	0.168	889.1336442	90.63820955	0.205122053	0.208283011	0.190590642	0.191037362	67.57376377	64.78735656	0.076	851.1514348	2656.716204	0.012	-3.275570378	3.19892029
17	2	1	2	3	0.425	0.173	889.1336442	90.63820955	0.221484633	0.217866676	0.20764148	0.208124545	72.37015751	64.34284204	0.079	814.2610597	2212.643001	0.011	-3.510371066	3.487639837
17	2	1	3	1	0.536	0.457	888.2169953	90.54476644	0.352285946	0.331227934	0.332922755	0.333082584	51.12034881	30.92536554	0.088	350.3327327	1138.111059	0.018	-7.279260301	7.317852681
17	2	1	4	1	0.515	0.457	888.2169953	90.54476644	0.32522221	0.381127827	0.33944289	0.339722506	50.80114137	42.00485737	0.105	399.0364997	2855.272703	0.022	-4.470394554	7.330800932
17	2	1	3	2	0.535	0.455	887.8748501	90.50988818	0.350972673	0.331995612	0.332241422	0.332270409	52.46447382	30.05671595	0.175	171.6320759	2032.92705	0.018	-7.273417702	7.102195446
17	2	1	4	2	0.498	0.455	887.8748501	90.50988818	0.304105605	0.358366615	0.320013916	0.319962378	48.68735803	51.93764012	0.106	489.4367766	3372.780656	0.024	-4.49819313	7.139435122
17	2	1	3	3	0.549	0.412	887.3605463	90.4574601	0.369581674	0.333546746	0.333554591	0.333440319	52.74088442	37.94137041	0.084	451.4829397	2250.671197	0.014	-7.206191675	7.135251047
17	2	1	4	3	0.533	0.412	887.3605463	90.4574601	0.348353483	0.426567675	0.349371686	0.349269345	52.15672827	40.88474291	0.096	425.0098605	5660.671872	0.019	-6.111156507	7.419354551
17	3	2	1	1	0.422	0.171	891.5988674	90.8895142	0.218368827	0.226450249	0.20798989	0.208062526	67.64470482	62.77962921	0.079	794.6927778	1647.824849	0.008	-3.457072134	3.413276759
17	3	2	2	1	0.419	0.177	891.5988674	90.8895142	0.215275093	0.207808313	0.205361252	0.205510557	68.0877342	60.90185484	0.082	742.395602	1650.025323	0.037	-3.495671607	3.406334755
17	3	2	1	2	0.432	0.171	891.3102465	90.8600922	0.228840682	0.250268438	0.2162617	0.216318432	70.58306127	64.03053154	0.076	841.7018232	1728.151449	0.007	-3.620436317	3.524640057
17	3	2	2	2	0.443	0.169	891.3102465	90.8600922	0.240642977	0.220612643	0.228751748	0.228907674	72.31031825	66.46812537	0.076	874.2315931	1784.281702	0.037	-3.729528096	3.688824812
17	3	2	1	3	0.427	0.167	890.9919387	90.82764393	0.223574099	0.225470729	0.21296433	0.212936011	69.84579387	65.09130639	0.079	823.6423453	2132.610642	0.011	-3.534635217	3.466089018
17	3	2	2	3	0.432	0.173	890.9919387	90.82764393	0.228840682	0.228872607	0.219440506	0.219417799	71.49475838	64.79271888	0.077	841.0420751	1507.140272	0.019	-3.590607581	3.507142797
17	3	2	3	1	0.524	0.575	893.0006662	91.03241345	0.336688523	0.329324299	0.329093556	0.32968066	49.55371063	28.19852735	0.089	316.7991232	760.9377515	0.013	-8.061767005	7.161374413
17	3	2	4	1	0.512	0.575	893.0006662	91.03241345	0.32144425	0.343952424	0.330697288	0.331326091	47.17794597	47.66862522	0.083	573.9316751	2646.420004	0.013	-4.905022216	8.106317622
17	3	2	3	2	0.552	0.541	893.0724317	91.03972922	0.373631854	0.353247114	0.34655898	0.347081563	48.75446326	28.64024336	0.184	155.4690333	1704.530553	0.008	-8.395920375	7.728905936
17	3	2	4	2	0.502	0.541	893.0724317	91.03972922	0.309010455	0.366346706	0.321694468	0.322194261	46.16465997	55.96347928	0.084	665.5179222	2409.058132	0.013	-4.692565967	7.692146796
17	3	2	3	3	0.551	0.545	891.7085543	90.90069567	0.372279341	0.345839953	0.347230164	0.347375504	48.96983524	28.28647219	0.255	110.8557275	1185.689496	0.01	-8.378399857	7.871987736
17	3	2	4	3	0.504	0.545	891.7085543	90.90069567	0.311477594	0.387003586	0.335492783	0.335749485	46.88019801	60.48908602	0.09	672.0398391	2609.660996	0.079	-4.027400193	8.048258408
17	3	1	1	1	0.421	0.172	886.0538374	90.3242543	0.21733513	0.220523031	0.211184968	0.211100424	71.29323787	63.23307116	0.078	809.3972731	1660.904938	0.011	-3.4041447	3.554372556
17	3	1	2	1	0.42	0.18	886.0538374	90.3242543	0.216303885	0.216578298	0.212853203	0.212744287	71.62460619	61.72173845	0.079	781.1042424	2394.37349	0.019	-3.40358893	3.550933046
17	3	1	1	2	0.431	0.172	887.1001599	90.43091633	0.22778246	0.23461839	0.214260925	0.214161402	68.90873304	63.15638757	0.076	830.0782508	4852.433414	0.011	-3.546164194	3.533623715
17	3	1	2	2	0.414	0.186	887.1001599	90.43091633	0.210167918	0.205842257	0.198513846	0.198415351	69.68549276	56.09928779	0.088	637.1212068	1501.477653	0.012	-3.539216506	3.430969303
17	3	1	1	3	0.424	0.172	886.5319853	90.37299666	0.220443578	0.248494544	0.202279382	0.20210472	69.08412522	63.25219049	0.074	853.880092	3214.677069	0.009	-3.520349938	3.44345161
17	3	1	2	3	0.423	0.176	886.5319853	90.37299666	0.219404976	0.197149893	0.204188734	0.203867028	69.49320627	62.28851768	0.078	798.5196691	1812.267005	0.014	-3.572386072	3.501883946
17	3	1	3	1	0.54	0.508	888.243571	90.54747556	0.357563565	0.330277153	0.330843817	0.331145373	49.86257326	29.46829808	0.182	161.6825313	3041.940135	0.016	-7.830625453	7.470715233
17	3	1	4	1	0.527	0.508	888.243571	90.54747556	0.340554771	0.391352448	0.336447632	0.336596207	49.14092873	48.17980814	0.087	553.6233351	3732.075333	0.017	-5.617897246	8.011442621
17	3	1	3	2	0.542	0.512	888.0626982	90.5290374	0.360217089	0.33285066	0.334473596	0.334657995	51.46924813	27.32029491	0.176	155.2170235	3524.94635	0.012	-7.800818633	7.343217191
17	3	1	4	2	0.533	0.512	888.0626982	90.5290374	0.348353483	0.401946414	0.347048748	0.34734711	50.07005164	39.50069616	0.086	458.8069202	4686.673052	0.017	-4.659358735	8.094773319
17	3	1	3	3	0.551	0.488	887.3497202	90.45635648	0.372279341	0.337445504	0.337758542	0.337614915	49.98867081	31.45063665	0.072	436.7575872	3123.716353	0.009	-7.818121904	7.722134384
17	3	1	4	3	0.497	0.488	887.3497202	90.45635648	0.302885523	0.387836571	0.31743668	0.317344634	48.34510161	55.69492511	0.099	562.081432	4513.889525	0.022	-4.306077973	7.454177118
17	4	2	1	1	0.446	0.177	893.1156895	91.04413892	0.243913286	0.25412447	0.233386999	0.233752088	72.15749544	63.00460489	0.081	777.7139433	1918.959332	0.034	-3.80188037	3.777478234
17	4	2	2	1	0.459	0.168	893.1156895	91.04413892	0.258339676	0.246178523	0.246465554	0.2467319	74.38855212	65.74821917	0.073	900.534149	2462.981172	0.009	-3.854930133	3.962100816
17	4	2	1	2	0.436	0.179	893.3049567	91.0634328	0.233098091	0.245261296	0.226171418	0.226539886	63.58960571	62.10297401	0.081	766.428171	1768.54743	0.039	-3.705759775	3.776603011
17	4	2	2	2	0.444	0.176	893.3049567	91.0634328	0.241730627	0.223258835	0.229128329	0.229450307	70.01368435	61.81669005	0.076	812.569793	2343.421431	0.011	-3.730366053	3.721254675
17	4	2	1	3	0.424	0.17	893.4135843	91.07450628	0.220443578	0.289320059	0.208713542	0.209074952	67.04493302	63.20429542	0.078	809.7103939	1877.803207	0.009	-3.480581791	3.464737603
17	4	2	2	3	0.424	0.176	893.4135843	91.07450628	0.220443578	0.161346723	0.210392544	0.210715179	67.96160568	61.24655766	0.079	775.0921978	1565.421607	0.033	-3.479406337	3.449387935
17	4	2	3	1	0.552	0.49	893.7653631	91.11036659	0.373631854	0.337498563	0.337981052	0.338362541	48.13605099	30.82898363	0.073	422.3283759	1300.181356	0.007	-7.721841948	7.653737257
[truncated: 521 more rows]
